# Supplementary material for: User Experience With Dynamic Difficulty Adjustment Methods for an Affective Exergame: Comparative Laboratory-Based Study
Source: JMIR Serious Games. 2021 May 31;9(2):e25771. doi: 10.2196/25771 (PMC8204235; doi:10.2196/25771)
Supplement: Multimedia Appendix 2 [file games_v9i2e25771_app2.xls]

## Sheet: Raw_Data
DDA Method	Participant	Interval	Skin Temperature		Respiration			Electrooculogram (of First Derivative)			Eye Tracker			Electrocardiogram					Glavanic Skin Response					Lateral Power Spectrum Density Measure From Different Channels and for Different Frequency Bands																				Dispersion Entropy Measure From Difference Channels
			Mean (°C)	Difference (°C)	RR (cycle/min)	STD of RR (cycle/min)	RMS of RR periods	Mean (mV)	Median (mV)	STD (mV)	Mean Gaze Velocity	Left Pupil Size	Right Pupil Size	Heart Rate (beats/min)	STD of interbeat	LF (𝜇 𝑉^2∕𝐻z)	HF (𝜇 𝑉^2∕𝐻z)	LF/HF	Mean GSR tonic (𝜇V)	Diff GSR Tonic (𝜇V)	Number of GSR	Mean Amp (𝜇V)	Std GSR Amp (𝜇V)	AF3-4_ Alpha 1	AF3-4_ Alpha 2	AF3-4_ Beta 1	AF3-4_ Beta 2	AF3-4_ Gamma	F1-2_ Alpha 1	F1-2_ Alpha 2	F1-2_ Beta 1	F1-2_ Beta 2	F1-2_ Gamma	F5-6_ Alpha 1	F5-6_ Alpha 2	F5-6_ Beta 1	F5-6_ Beta 2	F5-6_ Gamma	C1-2_ Alpha 1	C1-2_ Alpha 2	C1-2_ Beta 1	C1-2_ Beta 2	C1-2_ Gamma	AF3	AF4	F1	F2	F5	F6
Manual	1	1	28.666	18.6761	17.0527	1.63922	2.22539	0.116608	0.117206	0.0172955	0	0	0	75.1148	0.0424284	869.43	153.44	5.66626	9493.55	-3955.82	22	20.4897	19.225	0	0	0	0	0	0	0	0	0	0	0	0	0	0	0	0	0	0	0	0	0	0	0	0	0	0
Manual	2	1	27.1132	19.3294	28.4625	0.279603	0.329843	0.0577207	0.0567146	0.00789201	0	0	0	80.9632	0.0374091	862.232	82.9983	10.3885	23560.4	-1775.51	19	986.527	793.637	0.303022	-0.683853	-0.0808188	-0.0737429	0.130155	0.0996775	-0.251305	0.806858	0.391351	-0.210034	1.6531	0.0891132	-0.39919	-5.23007	-5.93928	-0.127569	0.29766	0.530042	0.489457	-0.497193	2.60133	2.59759	2.63872	2.66014	2.6084	2.99617
Manual	3	1	30.5843	19.0398	18.9007	0.243192	0.281718	0.190886	0.167995	0.0408323	0	0	0	69.8953	0.0421895	585.915	150.879	3.88334	5908.69	-237.104	28	31.8046	45.843	-0.00594422	0.279489	0.110123	-0.257305	-0.445893	-0.386245	0.953359	2.09273	1.74578	1.75521	0.667218	0.0281789	0.501806	-1.90889	-0.881097	-0.549168	0.646283	-0.182913	-1.24237	1.22071	2.74375	2.77636	2.75839	2.69284	2.80859	2.90313
Manual	4	1	31.6739	20.0107	18.6204	0.472572	0.533082	0.0436774	0.0508816	0.00268037	0	0	0	53.8168	0.145017	533.321	486.679	1.09584	51818.2	-15953.1	30	1252.94	2081.51	-0.569103	-0.435648	0.406654	0.371459	1.40869	0.244162	-0.184588	0.667418	-0.636152	0.290997	0.860726	0.594273	1.86167	0.886312	-0.034541	0.751389	1.02663	0.910901	-1.02347	1.44735	2.64149	2.58274	2.64487	2.68147	2.64092	2.71308
Manual	5	1	27.8338	18.3794	17.2695	0.469531	0.640519	0.0413173	0.0452153	0.0183275	0	0	0	83.2878	0.0503858	1230.66	208.755	5.89523	23303.1	1419.28	25	2463.12	1233.47	0.714867	-1.42969	-5.73867	-9.05544	-9.37679	-0.300836	-0.101779	-0.902339	-0.0608839	-1.01724	-0.00536513	-3.00017	-3.60723	-4.76976	-5.33881	1.94653	2.12114	6.47289	7.99429	7.32964	2.62224	2.69549	2.61524	2.57762	2.72025	2.72636
Manual	6	1	29.7828	19.0005	18.8867	0.380138	0.520655	0.0896517	0.0797446	0.0450212	0.00977683	31.4039	31.5494	78.8446	0.0586254	849.969	237.953	3.572	18957.8	-5046.13	27	854.975	626.419	-0.347285	-0.408225	-1.32172	-0.855727	-2.13473	0.127835	-0.108955	-0.0378449	-0.607154	-0.355098	1.33111	0.525752	2.78091	6.75677	7.68939	-0.105565	-1.6156	-2.55946	-2.37151	-2.48413	2.77862	2.83007	2.59664	2.63069	2.85573	2.68226
Manual	7	1	23.3067	19.812	18.738	0.899344	1.07825	0.0330053	0.0384795	0.00177722	0.00909735	31.7975	29.9243	76.3017	0.0696694	1437.62	223.046	6.44539	17106.5	-746.291	19	540.221	403.621	0.188213	-0.652072	-0.745257	-0.0371517	-0.969865	-0.329487	0.137338	-0.0253001	-0.588192	-1.27529	0.499618	-1.4953	-5.44557	-6.44005	-7.06522	-0.155561	-0.174321	-0.164598	1.47857	3.10682	2.61401	2.59437	2.57124	2.58858	2.27426	2.68508
Manual	8	1	29.5459	19.1454	20.6184	0.243176	0.202262	0.0451442	0.0456482	0.00247216	0.00905223	28.3401	29.0502	92.7406	0.0582571	1267.94	120.389	10.532	31697.5	-2602.45	28	352.259	281.866	-1.48244	-0.727215	-2.25756	-3.23893	-2.69301	-0.976349	0.141156	-1.54984	-0.629248	-1.0786	-0.894299	0.704431	3.62865	2.34772	2.03992	-0.0834295	-0.773432	-1.87797	-1.5826	-1.57343	2.53072	2.49717	2.54563	2.57187	2.55	2.8461
Manual	9	1	30.5864	19.7788	22.0705	0.309292	0.361196	0.121191	0.257195	0.0192373	0.00769906	30.6537	29.0629	83.7141	0.0340377	1003.44	131.658	7.6216	30273.8	5446.67	27	2287.93	1728.44	0.143974	0.368384	2.19838	1.90474	1.38587	0.355398	0.00551309	0.857674	0.667177	0.754015	1.26668	1.44909	6.72831	9.81267	9.93001	-0.307093	0.0514646	1.08915	3.57184	3.23763	2.71063	2.62886	2.68837	2.69824	2.69482	2.65614
Manual	10	1	33.3985	19.3488	24.8886	0.202624	0.283445	0.0442906	0.0587772	0.00154618	0.0112825	20.3312	19.1354	96.9135	0.0316431	1320.05	72.1665	18.2918	49600.1	-10144.9	24	1569.55	1001.85	0.0152697	-0.166254	-0.769104	-0.878334	0.126525	-0.583413	-0.160949	0.703878	-1.57101	-0.731589	-0.870436	-1.1252	-1.67603	2.01053	0.852093	0.873234	-0.514061	1.9912	-0.430855	-1.52081	2.60257	2.66096	2.62023	2.65064	2.78164	2.71103
Random	11	1	27.9418	18.5158	17.3266	0.441577	0.499077	0.0530913	0.0648921	0.0199783	0	0	0	71.2523	0.0524288	845.944	146.086	5.79073	29623.9	-5935.31	28	2357.33	2454.2	-0.558751	-0.562579	-1.35388	-2.46006	-4.04635	-0.0262199	-0.17806	-0.616658	-2.94314	-3.09728	2.20546	3.29862	6.52734	7.37703	4.35372	0.0630254	-0.0170211	0.0854449	0.142669	0.959723	2.54837	2.63268	2.59192	2.69627	2.63898	2.94297
Random	12	1	32.4131	19.5523	20.5618	0.478415	0.519054	0.0576516	0.0585673	0.00678004	0	0	0	85.4094	0.088775	1542.57	702.96	2.1944	37434.3	-438.024	29	2058.34	1295.42	-0.128263	0.127569	0.898983	1.35214	2.30893	0.213051	0.635284	1.58442	2.49668	2.40903	-0.288167	-1.26833	-2.79296	-3.60514	-3.57575	-0.343501	-0.915754	-1.44767	-0.528369	-1.25487	2.64435	2.5779	2.66013	2.56749	2.48664	2.797
Random	13	1	28.6004	18.666	24.9747	0.181619	0.249926	0.079911	0.0849833	0.0116665	0	0	0	79.379	0.0697228	919.338	166.355	5.52637	28345.8	-1894.44	25	1163.47	967.02	-0.498197	-1.82565	-1.35766	-2.61178	-1.67769	0.400913	-0.674115	-0.902088	-0.43372	0.71153	0.316981	0.322743	0.0915754	-1.56324	-2.58001	0.32584	0.257508	2.40207	2.4116	4.57776	2.46213	2.59512	2.61767	2.61205	2.60127	2.77695
Random	14	1	23.6576	19.7952	20.8543	0.426976	0.484169	0.0867778	0.0919173	0.0192525	0	0	0	75.7012	0.0977008	1351.62	358.01	3.77536	27030.3	-1627.93	19	1009.84	901.793	-0.113481	0.0901077	0.686892	0.255911	-0.209898	0.669204	0.174859	-1.05885	-1.83044	-0.923093	1.34079	2.14899	4.94046	7.78122	8.84302	-0.692238	0.277144	-0.407072	-1.27695	0.167226	2.69762	2.6615	2.60543	2.62938	2.75989	2.69324
Random	15	1	27.0275	19.1781	19.8672	0.352078	0.394572	0.0694991	0.0876047	0.0044666	0	0	0	81.6869	0.0472654	893.987	127.207	7.02779	36396.4	3380.05	23	1723.46	1053.34	-0.167536	-0.0574611	-0.0662835	1.2563	1.91909	0.32953	-0.203472	-1.11991	-1.17529	-0.497119	1.08797	2.17698	7.6948	9.73414	9.93254	-0.155703	1.39738	-1.7364	-0.529401	0.886483	2.59273	2.54561	2.55485	2.61011	2.65005	2.53548
Random	16	1	33.2566	19.2922	22.0171	0.313269	0.415955	0.0702855	0.0729579	0.0174664	0.00669781	20.5158	23.9262	79.57	0.0311666	840.646	101.14	8.3117	8685.05	4408.21	19	486.866	698.651	-0.759672	0.477499	1.20641	0.506068	1.66129	-0.405906	-0.217996	-1.32331	-0.5694	-1.14161	0.869886	-1.71516	-2.3715	-1.65406	-0.76191	0.0134958	-0.166674	-0.563405	-2.05503	-0.510439	2.50074	2.47413	2.55637	2.57124	2.59032	2.56641
Random	17	1	28.4395	18.9961	19.5696	0.870488	1.0047	0.0653671	0.0778483	0.00180376	0.00691916	32.4595	34.3354	67.1928	0.0896679	1204.34	278.38	4.32624	14174.9	1456.7	25	174.847	275.03	3.61938	3.39073	7.11481	7.95995	8.0126	-0.0698958	2.25682	0.51724	1.36954	2.57664	0.229057	-2.01982	-3.57336	-7.41981	-8.6783	1.51876	0.0339815	-2.05307	-3.17354	-4.52763	2.6052	2.73192	2.65509	2.61863	2.42255	2.82232
Random	18	1	32.0541	19.7505	26.1949	0.17273	0.226738	0.100995	0.0903188	0.00459522	0.0059876	26.3724	27.1283	85.1343	0.0223879	910.597	61.2466	14.8677	22567.7	4794.66	21	974.508	732.772	-0.682092	0.154039	-1.587	-2.56762	-2.53268	-0.629267	-0.4735	-1.94087	-3.77254	-2.98871	-0.255789	-0.475617	-0.717852	1.54669	3.03587	0.0824182	-1.03877	-0.0421203	0.355543	2.43993	2.62409	2.76754	2.66651	2.79282	2.91835	2.76997
Random	19	1	29.3577	18.7299	23.104	0.603813	0.687067	0.0964318	0.0855734	0.0185258	0.00682033	18.4288	17.9353	121.953	0.0224443	2107.06	145.658	14.4657	59481.6	5538.14	26	2139.21	1404.57	-0.878121	-0.038599	1.43205	0.17504	0.492051	-0.115679	1.45084	1.25793	2.18432	2.4061	1.52233	1.80862	1.94645	0.899604	0.139309	-0.0617615	-0.460118	-1.30052	-2.23782	-1.16095	2.61052	2.58797	2.64902	2.53121	2.57682	2.77077
Random	20	1	32.6302	17.7362	17.6507	0.261013	0.320294	0.0676923	0.0621821	0.0252772	0.00641616	25.2624	26.977	86.0906	0.0431797	1047.69	289.654	3.61704	42312	4423.11	27	2734.95	1703.01	0.305805	0.147927	1.14211	2.17636	1.00747	0.226163	0.230992	-1.55966	-1.11836	-0.947391	1.97795	2.26698	2.48986	4.8698	6.09502	0.252895	-0.340919	-2.05491	-0.890745	-0.930245	2.64201	2.62279	2.60915	2.67488	2.47283	2.87671
PE	21	1	31.9491	18.6109	21.7404	0.376099	0.350347	0.103755	0.0921632	0.0552984	0	0	0	73.5478	0.0516984	825.069	219.126	3.76527	39799.5	24064.9	25	3585.17	2498.66	-0.12577	-0.154649	-2.14792	-3.21296	-2.93603	0.039926	-0.589865	0.0414538	0.0812265	-1.26754	-1.00594	-2.17277	-4.13316	-4.52617	-5.0511	-0.731796	-1.92869	-2.26641	-4.25532	-5.18749	2.75124	2.86231	2.61746	2.64447	2.8866	2.94658
PE	22	1	28.0011	19.7246	18.3524	0.413267	0.407622	0.0619181	0.0785439	0.00572729	0.00728366	26.7372	27.9519	82.1757	0.0454442	978.477	170.985	5.7226	49194.7	-1442.83	25	860.399	701.36	-0.113445	-0.191433	0.150491	3.44882	4.47055	-0.0544877	-0.129424	-0.433896	1.06507	1.67764	0.647446	0.374562	-0.961442	1.14836	2.59094	0.341542	1.7434	2.07732	2.50987	3.94658	2.6939	2.44789	2.60076	2.51148	2.5409	2.5752
PE	23	1	30.9826	20.1672	24.0944	0.3085	0.345831	0.0794375	0.0823205	0.024913	0.00450578	17.639	20.959	88.9822	0.0215152	869.909	78.8544	11.0318	37492.7	4284.9	32	744.293	593.926	-0.537081	-0.112658	0.508013	0.42904	0.999607	-0.432624	0.125447	0.505989	0.268047	0.951328	-0.598277	0.151838	1.77067	3.7231	4.32586	1.65602	-0.957358	4.68419	8.37659	8.25454	2.70618	2.68267	2.77749	2.75609	2.63684	2.5476
PE	24	1	26.0122	19.2768	24.1712	0.30275	0.404627	0.0753309	0.0726443	0.0146096	0.00509192	29.2131	28.8975	81.1176	0.0428363	833.911	93.5469	8.91436	15002.8	-872.576	22	476.371	370.466	0.447622	-0.33588	3.3809	3.99997	4.20521	-0.325958	-0.781586	0.173731	-0.746117	0.709976	-1.12088	-2.05138	-3.38843	-3.59487	-3.46097	0.293859	0.514394	0.98723	1.01973	0.490653	2.71056	2.42401	2.62579	2.57911	2.64011	2.56368
PE	25	1	29.6432	18.6743	18.6914	0.335188	0.354324	0.0338907	0.0402736	0.00132891	0.00510274	24.2791	23.6049	76.5591	0.0634936	872.363	257.602	3.38648	35039.6	7646.09	22	3793.89	1866.49	-0.368494	0.656869	3.60566	6.57762	5.3815	-0.546998	-0.641945	-1.50223	-1.83408	-3.17758	-0.276398	-0.351088	-1.80493	-0.531931	-0.954614	-0.924738	-0.283651	-2.31646	-1.64759	-2.11765	2.54974	2.56658	2.54657	2.58807	2.50384	2.57996
PE	26	1	31.6849	19.7243	17.7429	0.21987	0.29376	0.0520671	0.0780687	0.0115881	0.00474066	22.7201	24.8022	90.887	0.0358287	1109.97	321.289	3.45475	41818.8	-355.381	31	1450.26	1136.07	-0.3322	-0.0444754	-0.115227	1.70086	1.89368	-0.164916	-0.13182	0.13959	-1.29692	-0.978378	-0.0576598	0.8136	1.35042	1.54225	0.702997	-0.734371	0.675432	3.95682	7.2573	8.79381	2.64595	2.62642	2.66565	2.64598	2.67049	2.6493
PE	27	1	29.4211	19.0707	20.2344	0.33264	0.404538	0.066329	0.0660532	0.00495672	0.00721171	28.5955	28.0697	58.0442	0.088972	420.947	512.069	0.82205	21543	20606.3	29	1165.85	793.141	0.127952	0.272194	1.11377	-0.0455677	1.13285	-0.434106	0.423508	1.27804	1.22516	2.25628	-0.297867	0.627723	0.361602	-0.998166	-0.163307	-0.545767	-1.16122	-3.66247	-5.43226	-6.34891	2.64686	2.59723	2.70561	2.67982	2.66555	2.67505
PE	28	1	30.7352	18.3929	15.3858	0.330842	0.469955	0.0589733	0.0542345	0.0221815	0.00690031	17.3954	19.236	62.441	0.0635824	484.598	321.91	1.50538	43249.6	-5806.21	21	2218.11	1425.99	-0.21144	-0.318955	0.257427	0.689548	2.26655	0.234511	-0.426676	1.42629	1.95025	1.62062	-0.362692	-0.176431	0.26276	0.980439	-0.23238	0.625823	0.794909	0.306221	0.509052	-0.617526	2.62888	2.56996	2.6064	2.56818	2.57572	2.59168
PE	29	1	31.0187	20.4209	16.5873	0.186184	0.237005	0.0533222	0.0608858	0.00968497	0.00463084	24.1737	26.3976	53.151	0.226674	863.035	2132.38	0.404728	73373.6	-4475.49	27	2552.72	2078.05	-0.79007	-0.439543	-0.189709	-0.514184	0.0703056	-0.112849	-0.513478	-0.618752	-1.42637	-0.865533	0.545056	0.0847096	1.18969	-0.250901	0.272296	-1.09826	-0.211922	-0.614276	-0.634698	-1.7388	2.51933	2.534	2.58631	2.62433	2.63245	2.62556
PE	30	1	34.0179	19.6041	19.0738	0.591275	0.962693	0.133795	0.153156	0.0575628	0.00372872	19.5594	20.3457	56.5981	0.15542	1039.5	434.455	2.39265	24861.3	12530.3	25	1890.93	1232.12	-1.66776	-3.73406	-6.52173	-8.84307	-8.69223	-2.5962	-2.18531	-5.02548	-6.48582	-6.52587	0.114127	0.450222	0.664421	-0.639714	0.171965	0.0344926	0.501669	0.686267	1.01931	-1.34861	2.57949	2.59335	2.6174	2.64991	2.56193	2.45814
PEPE	31	1	32.2545	18.8624	22.7612	0.145855	0.144198	0.0622631	0.0780751	0.0344855	0.00740033	24.464	27.4746	115.809	0.0336823	2518.97	237.821	10.5919	35803.4	-14204	29	1553.26	983.239	0	0	0	0	0	0	0	0	0	0	0	0	0	0	0	0	0	0	0	0	0	0	0	0	0	0
PEPE	32	1	27.7408	19.0704	15.9947	1.47067	1.93835	0.249466	0.282318	0.0140563	0.00448848	28.0976	26.5517	62.6989	0.0655581	779.253	319.475	2.43917	61183.5	8301.21	25	2250.47	1306.05	0	0	0	0	0	0	0	0	0	0	0	0	0	0	0	0	0	0	0	0	0	0	0	0	0	0
PEPE	33	1	34.7046	18.1225	23.5802	0.237728	0.372413	0.0552076	0.0565313	0.00316761	0.00474263	22.964	23.0325	65.251	0.0222854	585.963	32.3759	18.0987	21152.2	2583.05	27	669.035	380.801	-0.227631	-0.151153	0.35951	0.132526	0.960444	-0.195413	-0.0681127	0.454548	1.99686	2.91401	0.105379	0.524846	-2.37478	-3.92841	-1.94605	0.330895	-0.125956	0.510379	-1.20757	-0.705026	2.392	2.35899	2.4988	2.43735	2.51561	2.46395
PEPE	34	1	31.5019	20.3442	27.4185	0.193864	0.266984	0.0719404	0.0714172	0.00470569	0.00589604	22.4345	26.8819	75.2177	0.0259438	660.72	45.4345	14.5423	21482.2	-871.036	27	573.36	623.718	-0.43422	0.710024	-0.622053	-0.860425	-0.00259985	-0.688628	0.669462	2.0581	1.3781	0.969056	-0.486756	1.29957	0.661513	0.507047	1.32373	-0.79118	-0.62736	1.39644	2.77103	2.32825	2.53093	2.53675	2.66128	2.6277	2.61871	2.57007
PEPE	35	1	34.6438	19.7046	22.4526	0.234727	0.299655	0.0690984	0.0630344	0.0147161	0.00550397	18.1832	18.6326	54.0483	0.056226	353.876	143.965	2.45807	20464.4	4513.04	26	1714.09	1006.25	-0.844213	0.0243313	0.230549	-0.25311	0.477217	-0.135318	0.0620682	0.235031	1.03833	0.78337	0.182268	-0.488717	0.224163	1.70725	2.95544	0.856156	1.27348	1.56138	1.5764	2.34976	2.64602	2.57992	2.66532	2.60763	2.89696	2.70574
PEPE	36	1	31.6724	19.8786	23.0296	0.177675	0.222394	0.056696	0.0503281	0.00397041	0.004708	34.3915	36.2163	71.3621	0.0408353	692.457	84.0216	8.24142	44099.9	-6273.85	27	4603.53	2606.26	-0.750258	-0.552683	0.756171	0.773088	-0.393035	-0.117967	-0.265902	0.0394304	0.982132	-0.508006	0.46069	-0.668669	-1.11952	-2.41903	-3.1147	-0.319154	1.33702	2.68859	3.85141	5.18899	2.59279	2.60963	2.56579	2.57547	2.58615	2.67426
PEPE	37	1	29.5251	19.3235	23.9442	0.251938	0.354534	0.0337894	0.0331687	0.0110387	0.00535813	24.6066	23.6679	60.3563	0.0496236	432.425	102.51	4.21835	31518.6	-489.654	28	940.055	555.177	0.278986	0.001051	-1.0777	-0.0989715	-0.392838	0.130056	-0.0536338	-0.240808	0.00530953	-2.22843	0.206186	0.0916198	-1.31529	-0.0742655	-0.618352	0.527659	-0.00419333	-1.28248	-0.287057	-0.229484	2.72379	2.72339	2.67818	2.71671	2.69386	2.71424
PEPE	38	1	25.146	19.7292	25.5683	0.345294	0.320669	0.0678651	0.0579502	0.0092995	0.00433776	23.243	24.7179	78.4748	0.039668	817.943	78.9684	10.3578	9313.86	-611.983	23	60.4388	66.58	1.23248	2.34552	3.13205	5.04332	3.75373	-0.13273	0.0663091	0.142611	0.0257678	0.209812	1.91062	2.36974	4.5021	5.8861	6.02075	1.65953	2.55816	5.97554	8.14093	8.43137	2.78027	2.8528	2.72712	2.74109	2.79904	2.72437
PEPE	39	1	33.711	19.5424	23.9528	0.38339	0.601118	0.0715303	0.0692306	0.00371632	0.0061594	17.2406	15.1485	88.8945	0.0135107	1007.38	41.8822	24.0526	12548.6	2036	26	348.708	355.063	0.393236	0.291091	0.196321	1.04161	-0.498758	-0.0861849	0.884767	0.839341	-0.666912	-0.58563	0.787759	1.62695	0.770788	-4.42101	-6.8324	0.662085	0.114366	-0.43007	-2.39321	0.295382	2.56958	2.51297	2.59187	2.57983	2.56209	2.63675
PEPE	40	1	31.5722	19.6817	20.4986	0.265457	0.291132	0.0628822	0.0913977	0.0137599	0.00618733	36.2703	33.0109	86.1277	0.037848	1195.01	267.081	4.47432	30586.2	27.6716	30	2234.82	1921.3	1.7435	2.60288	0.715962	-1.87905	-2.9127	0.0540055	0.31973	0.71026	-0.239583	-1.51875	-0.227007	-2.41656	-3.64519	1.06115	3.16435	-1.26118	-0.485447	-2.44089	-1.92593	-2.69308	2.61253	2.65597	2.69232	2.64545	2.58411	2.57028
All	41	1	31.0356	19.1444	14.8909	0.429263	0.489604	0.0457226	0.0521374	0.0107394	0.00462467	21.3685	21.0782	79.3951	0.0779812	1385.81	776.264	1.78523	30235.8	-5291.77	21	1676.63	1997.21	-0.472039	0.239334	0.877402	2.24072	2.59321	0.142079	0.30311	0.844335	0.789897	0.512374	0.564977	1.32968	1.52513	1.63521	3.01768	0.603831	0.320733	0.584382	-0.96276	1.46634	2.62544	2.53428	2.61874	2.57369	2.64538	2.58173
All	42	1	30.336	19.5477	25.6567	0.174184	0.22072	0.0656553	0.0705	0.0085972	0.0052001	24.6027	22.5949	92.7411	0.0665147	1064.42	80.098	13.289	95556.1	-17993.3	28	2971.03	1468.51	2.49478	0.671096	2.74903	2.40298	3.42759	0.353169	0.0427354	-0.687792	-3.0316	-4.06411	-0.732221	-1.14065	-1.75461	3.90195	3.02474	0.254223	0.152801	-0.462273	0.480716	1.59007	2.63815	2.36363	2.62248	2.61339	2.68072	2.72459
All	43	1	34.3018	19.7701	22.8707	0.183848	0.220662	0.0558427	0.0526549	0.00906096	0.00711016	25.2677	18.8593	93.2537	0.0222136	1255.63	49.3771	25.4293	45959.1	-8816.35	28	1965.48	1268.98	1.26541	0.801617	2.54557	1.2802	2.02546	0.346519	0.0107571	1.26723	1.822	2.65617	0.0530514	-1.34256	-1.74556	-0.572734	-0.501608	0.123807	0.214629	2.19188	1.76835	1.39623	2.48931	2.48459	2.61909	2.61848	2.45555	2.56454
All	44	1	32.8712	19.5703	24.1344	1.16629	1.79813	0.0727644	0.155225	0.0103074	0.00570956	28.0168	27.7835	80.7849	0.0413027	1100.79	139.17	7.9097	17695.6	5880.34	27	1087.06	794.306	-0.325116	-0.851951	-0.244984	1.39883	2.00923	-1.11044	-0.811845	-0.174677	0.893404	1.76359	-0.61378	-0.62311	0.496961	2.34581	2.86088	2.01599	1.74806	-0.835169	-2.54748	-3.29121	2.71684	2.73383	2.87049	2.81885	2.74344	2.70617
All	45	1	29.3935	19.2411	26.4747	0.351404	0.432009	0.0870971	0.089684	0.0207898	0.00435491	22.6063	21.8128	58.4187	0.0535394	400.757	68.7756	5.82703	4203.21	138.074	29	11.6375	13.532	0.406836	0.676538	0.812106	-0.291716	-1.62112	-0.00053228	0.0728697	-0.144824	-0.702111	0.964388	-0.672979	0.259915	0.352215	-0.281369	0.516682	0.0286433	0.392335	1.40734	1.49716	2.99532	2.3898	2.44539	2.45599	2.44637	2.4268	2.53032
All	46	1	31.2577	19.0105	20.8714	0.284933	0.226062	0.0622822	0.0794281	0.0128685	0.00535918	21.5492	20.5049	76.598	0.0612936	1332.94	314.757	4.23483	52562.8	-1298.57	33	3890.82	2016.92	0.245547	0.0366602	-0.310456	0.714406	-0.796239	-0.18112	0.571765	2.24382	3.78658	3.02538	1.21783	0.735426	3.61303	4.69447	3.48248	0.433427	0.161952	0.819357	0.113471	0.49465	2.56224	2.55835	2.63521	2.60503	2.70013	2.62427
All	47	1	22.0323	19.8301	23.2746	0.600671	0.811342	0.0816842	0.0764281	0.0167226	0.00609338	26.3992	29.3135	93.0633	0.0297995	1253.58	158.37	7.91552	69691.2	4292.87	23	1364.08	877.809	0.121481	0.0192228	0.651827	0.67894	0.156096	0.0315757	0.231261	0.365948	0.798986	1.1524	-0.101803	0.196763	1.19747	2.98309	1.62547	-0.314569	0.338843	1.75198	1.67548	3.08821	2.53805	2.63681	2.57042	2.55269	2.68843	2.58241
All	48	1	29.5128	19.0628	27.6715	0.209232	0.240609	0.0752129	0.0669127	0.0202211	0.00581323	21.8236	22.1454	81.6099	0.0826728	945.26	89.7899	10.5275	106137	20423.4	30	5421.33	3335.08	-0.325226	-0.547819	-0.201206	-2.38569	-1.93337	0.16644	-0.428354	-0.00108318	0.636707	0.253704	0.431475	1.38624	3.56623	2.6709	3.93918	1.13995	0.719513	-1.00966	0.0755839	0.403321	2.93083	2.97448	2.66129	2.67433	2.84439	2.78694
All	49	1	28.6534	20.0016	21.7182	0.240822	0.318323	0.0189065	0.0179821	0.00319745	0.00541412	27.9601	27.1271	88.1042	0.0541972	1386.09	192.283	7.20859	19051.9	-306.731	20	378.853	274.008	0.270624	0.656809	1.90707	2.88651	4.17326	-0.246504	0.445764	-0.408483	0.726367	1.26109	-0.565996	-0.20085	0.698182	1.10398	0.996958	0.48538	0.71712	1.07185	3.14347	0.918129	2.66362	2.45005	2.52276	2.49075	2.58807	2.53567
All	50	1	34.3746	19.1993	22.302	0.379416	0.45129	0.054379	0.0517277	0.0301148	0.00525496	27.423	33.8924	103.041	0.0339	1643.13	133.087	12.3463	55984.1	25579.6	31	2202.59	1672.23	0.260258	-0.0621733	-1.73067	0.958117	-3.08837	0.155077	-0.0165504	0.142807	0.0691508	0.407472	-0.352046	-0.282591	0.980981	3.99535	2.77871	0.204624	-0.03194	-1.11906	-0.976879	-0.950946	2.74976	2.8061	2.65471	2.65584	2.8941	2.71509
Manual	1	2	26.9475	19.0582	18.3231	2.00059	2.95269	0.119436	0.137265	0.0113708	0	0	0	78.4167	0.0492804	856.879	177.78	4.81989	17253.7	6485.74	24	488.765	629.239	0	0	0	0	0	0	0	0	0	0	0	0	0	0	0	0	0	0	0	0	0	0	0	0	0	0
Manual	2	2	26.5895	20.1244	22.5466	1.56969	1.93784	0.121798	0.137716	0.0166146	0	0	0	80.3889	0.056568	1049.69	369.889	2.83785	26577.7	5473.93	20	1029.88	784.457	0.289944	-0.0116025	0.31915	-1.15801	-1.24144	0.0304832	-0.0548343	0.104356	-1.35383	-0.347916	0.265033	-1.21732	-4.80339	-6.69465	-7.82738	0.127141	0.525542	-0.0997881	-0.505906	-1.2187	2.61493	2.6539	2.65136	2.68242	2.62113	2.92381
Manual	3	2	29.6471	20.5882	18.5957	0.367962	0.465519	0.140784	0.125518	0.0184761	0	0	0	70.6662	0.0458198	769.82	111.769	6.8876	6111.72	-541.499	29	33.3428	52.9852	-0.235867	0.370607	-1.03102	-0.451839	-0.912511	0.212787	0.994507	-0.961374	0.568243	0.422882	0.305142	0.870029	0.952057	2.38443	2.63403	-0.667885	0.222184	1.33909	0.677303	-0.0367345	2.71965	2.75242	2.74894	2.73352	2.77964	2.8469
Manual	4	2	32.1338	20.5424	18.9887	0.26465	0.320667	0.0581558	0.070813	0.00030484	0	0	0	56.5257	0.0685838	452.232	157.541	2.87057	44579.3	-11565.6	27	1130.79	2000.05	0.79333	-0.691253	1.1833	2.96944	2.36848	0.709213	-0.710943	-0.238936	-0.703425	-0.724393	-0.0765513	-0.510654	0.382957	-3.28707	-3.48924	1.05308	2.0079	5.77433	6.02457	5.03992	2.55209	2.49619	2.58556	2.58821	2.62277	2.73858
Manual	5	2	26.9583	20.2569	17.071	0.30422	0.413792	0.0460826	0.0536513	0.0245681	0	0	0	77.8001	0.0409933	898.791	137.994	6.51328	21633.4	1891.68	27	1281.73	1000.67	-0.172208	-0.518253	1.13205	3.22561	2.67238	0.048302	-0.220639	-0.0862705	1.02297	-0.607024	-0.632101	-0.0575356	4.67024	8.61065	8.15027	-0.207258	1.11717	6.00073	6.90717	6.8216	2.81185	2.70407	2.60069	2.58626	2.78355	2.69378
Manual	6	2	28.4124	19.4281	20.0529	0.528087	0.722175	0.110567	0.106174	0.0569233	0.0101833	31.9316	32.3811	81.7169	0.0461305	921.089	116.656	7.89576	17616.7	-286.871	20	903.698	523.352	-0.399068	-0.498008	-0.385268	-1.48376	-0.757786	0.494584	1.16143	2.17567	2.06291	3.01745	-0.638119	1.9013	4.02824	5.927	6.31423	-0.333462	-0.604567	-2.24259	-3.14586	-3.8283	2.6691	2.69412	2.55208	2.55318	2.73038	2.62409
Manual	7	2	22.9836	19.8525	19.7712	0.687072	0.923507	0.0768612	0.0921429	0.00516855	0.0103508	33.1403	31.1496	79.4879	0.0519169	1228.28	179.874	6.82857	17032.4	-112.317	20	351.133	278.771	-0.148919	-0.0147465	-0.460372	0.0304091	1.32371	-0.107333	0.25362	0.198188	0.200031	1.66151	-1.02241	-2.1055	-5.27635	-6.73686	-6.16608	1.55362	1.34931	2.48091	4.04587	3.68434	2.71072	2.70653	2.62165	2.62624	2.2915	2.70278
Manual	8	2	28.7451	20.2027	20.5524	0.228577	0.217978	0.0307716	0.033894	0.0011703	0.0109536	29.3866	30.2805	89.533	0.0360574	1009.23	92.4552	10.9159	29883.3	-324.274	26	364.633	270.362	0.0615416	-0.240698	2.00203	2.1041	0.87504	0.0227965	0.353898	1.05392	0.601619	-0.704441	0.608741	1.37682	2.39302	-0.14355	-1.23309	0.155158	-0.608786	-0.171613	-0.0567999	1.3815	2.55193	2.5062	2.59414	2.56703	2.52058	2.83812
Manual	9	2	31.2238	19.6906	21.5318	0.422911	0.513659	0.10834	0.201148	0.0481676	0.00883647	32.4089	31.0904	86.0195	0.032713	1123.89	114.394	9.82473	29801	7450.56	26	1633.92	1152.06	0.305771	-0.230399	0.981844	2.41502	1.33264	0.537351	-0.567425	-0.450072	-1.05288	0.271198	0.670468	1.26605	5.39615	9.17516	9.43564	0.141674	-0.421239	0.528739	0.856088	2.02266	2.66943	2.6148	2.67033	2.66116	2.64347	2.47581
Manual	10	2	33.5401	19.352	25.9615	0.26173	0.36853	0.0459446	0.0811964	0.00370713	0.0124089	21.4721	20.0622	93.4991	0.0298476	1372.8	94.0117	14.6025	55775.9	-8006.69	27	1638.93	1693.11	0.0637782	-0.944319	-4.15306	-6.47824	-6.09552	0.337277	0.150486	1.28498	-0.37651	2.35742	-0.994439	-2.40312	-5.38141	-7.15388	-6.45754	1.06525	1.84658	3.54754	2.78301	4.84904	2.51896	2.5521	2.59685	2.58978	2.64219	2.64593
Random	11	2	26.3596	19.5173	15.6611	0.889483	1.00039	0.0386685	0.0416344	0.014371	0	0	0	71.6911	0.0539052	1077.06	156.095	6.89999	20181.1	-2851.72	17	979.614	1025.54	1.01105	-0.184573	0.368068	-0.566645	-0.613235	0.15738	-0.702445	-1.62308	-0.763618	-2.40181	1.72828	1.14108	0.561975	-1.73336	-3.09002	-0.239864	0.308006	0.667142	0.30849	-0.667591	2.6257	2.66733	2.63215	2.71	2.54452	2.99364
Random	12	2	33.2423	20.7959	20.6509	0.602422	0.838716	0.0598776	0.0552033	0.0115428	0	0	0	86.949	0.0553636	1615.94	268.016	6.02926	36653.7	-3135.96	30	1480.15	1147.04	0.228256	-0.166575	1.83137	2.28036	1.20919	0.630204	0.360843	1.97662	3.63354	2.89796	0.0640982	0.965799	2.70524	3.6006	3.19817	-0.0600305	-0.113928	-1.4249	0.106728	0.362006	2.6106	2.5309	2.64398	2.51958	2.47337	2.71911
Random	13	2	28.4871	20.9891	24.1977	0.31945	0.426027	0.0594288	0.0648699	0.00520419	0	0	0	75.5163	0.059924	726.079	355.455	2.04267	22663.5	-2588.15	26	142.352	159.422	-0.343584	0.13033	0.805026	0.708881	-1.67817	-0.125217	0.698791	0.30888	-0.148082	0.503044	0.249829	0.312929	-1.04954	-2.15702	-2.8923	-0.00977847	0.200789	2.01506	4.14524	5.62278	2.51992	2.59127	2.62597	2.611	2.60395	2.83506
Random	14	2	23.1936	19.7472	19.8074	1.25994	1.26897	0.251707	0.263181	0.027711	0	0	0	74.2995	0.0853667	1501.29	403.24	3.72308	27507.1	2921.83	23	563.697	599.496	0.000998732	-0.823191	-0.684112	0.43862	0.801785	0.181152	-0.100191	0.946751	0.344461	1.62688	-0.0986637	1.22933	4.37996	6.65447	7.75533	-0.331144	-0.352382	-0.348311	-1.03547	-1.49019	2.59388	2.57369	2.56523	2.57836	2.69119	2.6526
Random	15	2	25.9608	19.3302	18.9183	0.619879	0.549993	0.0719895	0.0968214	0.0169711	0	0	0	75.0814	0.049567	1122.13	140.686	7.97614	33114.3	-2751.27	22	889.498	742.755	0.322397	-0.338417	0.41198	-0.831819	-0.215854	-0.406115	-0.617762	0.175529	0.759949	-0.462512	-1.26223	0.172745	1.81604	3.14803	3.09985	-0.206265	-0.15025	1.15993	0.990717	0.354981	2.61343	2.57236	2.60035	2.61604	2.62861	2.63333
Random	16	2	32.4508	19.6106	23.0663	0.309368	0.430087	0.0657324	0.0726571	0.0127375	0.00693328	19.9642	23.4379	83.4833	0.0221861	925.753	60.6137	15.273	6853.74	-1807.28	26	63.7056	127.421	0.618223	0.38746	-0.266246	-0.103128	0.405051	-0.363744	-0.517725	-0.82371	-0.610647	-0.6378	-1.03927	-0.692323	-1.04902	-1.12309	-2.74941	0.754998	-0.630441	0.0735021	-1.09013	-1.72059	2.48368	2.46948	2.54573	2.56721	2.55005	2.68356
Random	17	2	27.6034	19.7178	20.2835	0.983358	0.81819	0.0986471	0.123521	0.00286033	0.00705324	31.9581	33.8603	70.1427	0.0639504	928.796	148.94	6.23604	10377.8	263.321	26	45.6343	72.6115	2.03151	1.00969	1.46387	1.71719	-0.233425	-0.490986	-0.121491	0.229242	-0.14722	0.190764	0.227454	-1.91021	-4.18551	-6.91283	-8.59706	-0.0840363	-3.40672	-7.1766	-9.57672	-9.40433	2.63367	2.77759	2.67315	2.67059	2.53807	2.84231
Random	18	2	31.9493	20.2644	24.6119	0.392467	0.535218	0.113005	0.109266	0.0407503	0.0062156	26.2113	26.7794	86.5177	0.0292562	885.013	135.616	6.52585	21144.9	-2983.51	27	159.106	155.404	-0.960466	-0.0527477	-1.90892	-2.44846	-2.56393	-0.381318	-0.385669	-1.66253	-3.67034	-4.22689	1.08142	3.08982	6.74008	9.10985	9.35034	-1.92947	-3.42899	-7.2516	-8.6289	-9.0419	2.6404	2.70506	2.62603	2.75046	2.93029	2.66386
Random	19	2	27.4878	19.0906	23.844	0.286722	0.371641	0.093738	0.0859967	0.00121555	0.00773599	18.5453	18.45	113.742	0.0218975	1845.77	149.315	12.3616	51852.8	-1486.23	23	1067.69	976.161	0.294562	-0.400815	1.01593	1.46604	0.674133	0.255986	0.69528	1.18946	0.736766	1.40063	1.87688	0.745781	1.46028	-0.830908	0.380115	0.282303	-0.0433571	-0.784102	-1.78304	-1.86414	2.61522	2.60601	2.66256	2.61886	2.6051	2.78892
Random	20	2	31.2523	20.5949	18.8115	0.678065	1.03382	0.103173	0.100661	0.034795	0.00693916	25.2662	26.6376	81.5281	0.0711458	1345.74	515.998	2.60803	43775	-281.451	34	1551.18	1141.04	0.296509	0.0792375	0.529709	0.242704	1.04717	0.0263613	0.239019	-0.49109	-0.553181	-0.100363	2.4677	1.87281	5.75267	6.57812	6.71628	-1.72361	-1.4283	-3.45833	-4.44227	-3.97833	2.66212	2.62829	2.63347	2.68313	2.38369	2.72679
PE	21	2	29.9262	19.0732	22.4125	0.263514	0.246094	0.0931111	0.0839332	0.0170329	0	0	0	76.5203	0.048414	764.807	195.794	3.90619	45676.4	-10573.4	26	2544.51	1969.18	0.0767117	0.120931	-0.140216	0.683211	-0.342249	0.0517804	-0.0737641	-0.166502	-0.0474617	0.453444	0.17367	0.0288663	-0.198561	-0.153102	-1.33087	-0.76936	-1.84651	-4.15608	-6.22102	-4.69705	2.56126	2.57689	2.50483	2.5085	2.62842	2.63862
PE	22	2	27.9192	20.0464	18.136	0.521808	0.550864	0.130207	0.131912	0.0092242	0.00682441	26.9882	28.7825	79.9184	0.0536139	1313.01	175.966	7.46173	51133.8	-1762.99	21	797.75	567.948	-0.354816	-0.185108	1.3896	1.02414	2.9031	-0.330207	-0.0390062	-0.858106	-0.0947322	0.49642	0.730779	0.410455	0.770274	1.4149	2.02332	0.285091	0.362826	0.0218366	-1.40674	-1.43354	2.58597	2.44451	2.56492	2.52749	2.53678	2.56147
PE	23	2	30.5897	19.7319	21.3429	0.155267	0.188036	0.0840337	0.100912	0.00586649	0.0043018	16.0634	18.667	91.258	0.0208154	1008.41	74.7372	13.4928	38564.4	7099.77	26	893.755	568.539	0.161968	0.411814	2.14687	1.61229	0.686932	-0.479069	0.311663	0.786196	0.651508	1.01457	-0.641488	0.533425	2.29559	2.79847	0.116401	0.450334	-1.39729	2.12186	4.74669	4.3487	2.7335	2.68658	2.77682	2.76571	2.76709	2.68868
PE	24	2	25.3935	19.5313	23.7537	0.379929	0.376236	0.0848767	0.0850529	0.00824055	0.00502423	29.8106	29.719	79.1888	0.0436951	806.923	92.8209	8.69334	14315.9	-302.324	21	238.671	228.175	1.2775	0.854091	3.49824	4.80108	4.96503	-0.39194	0.826835	1.68537	2.28764	2.11426	-0.64759	1.89348	2.71717	5.61618	5.63622	-1.09707	-1.31881	-0.524048	-0.501015	0.286769	2.6899	2.44848	2.60743	2.52373	2.5469	2.51947
PE	25	2	27.4062	18.6994	18.5263	0.395259	0.498875	0.106627	0.136094	0.0386339	0.00523545	24.0856	23.7803	76.9552	0.0395999	873.106	151.229	5.77341	40980.1	2445.5	23	2584.7	1672.18	0.885459	0.311122	-0.969387	0.821632	1.57013	0.234096	-0.249393	-0.41752	-2.66574	-3.62154	0.0534204	0.818664	0.810918	2.92033	3.81746	-0.771496	1.03893	2.23547	3.35407	1.86819	2.59563	2.57895	2.46496	2.5322	2.59795	2.54558
PE	26	2	31.3567	20.0243	16.9379	0.223909	0.304811	0.0771903	0.0873752	0.00569295	0.00562964	23.9537	25.9153	88.5965	0.0330441	1118.53	229.056	4.88323	43002.8	1517.19	26	1193.25	917.65	-0.012244	-0.259513	0.350829	0.820549	-0.0505202	-0.396105	0.318827	0.132637	0.487789	-0.141781	-0.313547	0.770832	1.51426	2.18054	-0.136112	-0.594242	0.299512	2.59212	7.25393	9.35955	2.62161	2.60498	2.66636	2.65657	2.65936	2.66062
PE	27	2	27.2665	18.3271	20.5281	0.665992	0.874544	0.0686335	0.0736135	0.0138319	0.00739636	29.8695	30.6665	60.2579	0.0890242	607.08	448.224	1.35441	32494	2548.82	26	1339.39	766.035	-0.138576	0.615049	0.912832	0.836991	1.35962	-0.13207	0.424891	0.6193	0.22708	0.595176	-0.399981	0.409897	0.603893	0.970502	0.0958611	-0.371688	-0.49842	-1.17801	-1.78524	-0.777299	2.61538	2.57454	2.68873	2.65469	2.64818	2.63735
PE	28	2	30.5417	22.2656	15.1504	0.359823	0.501424	0.0691625	0.0670603	0.00100222	0.00745761	16.037	17.9616	63.6175	0.0748857	696.735	336.692	2.06936	36753.9	-11224.9	20	700.558	867.687	-0.214728	-0.232897	-0.434307	1.67016	0.650701	0.0354756	0.0380547	0.0851345	0.0462002	0.260451	-1.92935	-2.60164	-5.69182	-6.42191	-6.66902	0.028156	-0.467145	0.208937	0.350534	-0.164332	2.51076	2.48819	2.57365	2.5529	2.58192	2.53653
PE	29	2	31.0614	20.3977	16.2733	0.17559	0.236315	0.0612449	0.0695357	0.0267141	0.00509459	24.4741	26.6307	55.0448	0.156487	613.349	380.836	1.61053	86355.9	-15784.6	28	2645.66	1787.6	-0.711581	0.137448	-0.6656	-0.0562246	2.06775	-0.106579	-0.458784	-0.550774	-1.01547	0.311196	-0.450812	0.540222	2.24694	1.64877	2.23898	-0.0594685	-0.118817	-1.13338	-0.997306	-0.299516	2.52528	2.48244	2.61386	2.62707	2.70385	2.66789
PE	30	2	33.9344	19.6595	18.9605	0.652249	0.913626	0.361016	0.314838	0.010899	0.00353815	19.2432	20.5992	60.0526	0.0807979	840.742	200.835	4.18624	28159	3263.27	25	2060.27	1251.88	0.125999	-0.0678823	-1.86073	-1.59079	-0.775212	0.43153	-0.998747	-2.67276	-3.28368	-3.38935	0.741045	1.57206	2.39683	3.18314	1.54376	1.04375	0.159225	1.31704	0.430168	-2.40883	2.58845	2.60905	2.6081	2.65113	2.56402	2.44168
PEPE	31	2	30.7791	19.7571	21.5252	0.235046	0.248258	0.0413919	0.0495264	0.0264457	0.00682907	25.0137	27.8345	118.534	0.0222146	1985.36	186.571	10.6413	38213.6	94.5494	26	1381.6	857.691	0	0	0	0	0	0	0	0	0	0	0	0	0	0	0	0	0	0	0	0	0	0	0	0	0	0
PEPE	32	2	25.91	19.0156	18.4136	1.21242	1.56345	0.327487	0.348216	0.00817254	0.00566618	27.7995	26.7021	65.5156	0.0731687	738.605	233.166	3.16772	61211.1	8296.24	28	1791.16	1428.84	0	0	0	0	0	0	0	0	0	0	0	0	0	0	0	0	0	0	0	0	0	0	0	0	0	0
PEPE	33	2	35.1396	19.9287	24.8205	0.196516	0.260917	0.0663008	0.0663275	0.0077273	0.00583958	23.888	23.5411	66.7871	0.0226613	588.522	28.4652	20.6751	24436.9	2842.41	27	646.456	329.148	-0.0877203	-0.364715	0.688071	1.28695	1.75214	0.366694	-0.266347	1.07981	1.26767	1.15252	-0.07681	-0.760021	0.983995	2.13567	0.947713	1.11881	-0.309963	-0.517774	-1.56422	-1.95462	2.38256	2.32702	2.49027	2.43719	2.52201	2.44366
PEPE	34	2	31.1231	19.3895	26.8771	0.453095	0.511602	0.0873918	0.0868229	0.00345214	0.00638497	22.6687	27.3535	75.677	0.0284006	749.238	76.3503	9.81316	26074.1	6548.54	23	1248.21	945.277	0.344001	-0.0925854	-0.448016	-0.844931	-0.463535	0.526753	-0.260156	-0.606219	0.832668	-0.0137867	2.58558	3.23676	5.98178	8.44512	8.57917	0.132082	-0.367628	0.567002	-0.00141274	-2.57841	2.57471	2.5866	2.67341	2.65213	2.65713	2.60248
PEPE	35	2	34.7313	20.2982	24.0242	0.269827	0.339355	0.107056	0.0931153	0.0445311	0.00590496	18.8737	19.0732	55.3461	0.0459372	407.195	67.1339	6.06541	23696.9	1626.68	28	1543.17	766.153	0.379995	0.758619	1.65355	3.67601	2.77625	-0.0315667	0.513266	0.201668	0.84934	0.312416	-0.354048	0.697241	-0.894945	1.57576	1.65683	0.105434	-0.19746	1.25355	-1.43169	-1.18178	2.69746	2.62605	2.68357	2.65474	2.88272	2.81876
PEPE	36	2	31.7447	20.3037	22.024	0.550429	0.457131	0.0786166	0.0767793	0.00849289	0.00506715	32.0183	33.9629	70.4878	0.0531095	948.443	217.485	4.36096	47031.8	-6460.27	25	3820.69	2648.03	0.251723	0.214186	0.647778	1.07622	1.3102	-0.0951835	-0.18893	-0.100208	0.346415	-1.14464	0.509174	-0.953864	-1.11178	-0.815706	-2.56443	-1.26809	-0.406329	-0.992422	-0.782072	-1.2615	2.58948	2.56684	2.59237	2.59176	2.59585	2.64151
PEPE	37	2	29.0817	19.1552	23.4839	0.249973	0.339298	0.0701652	0.0668966	0.0105165	0.00678446	24.3825	23.8273	63.4861	0.0435644	576.125	88.7641	6.49052	34609.4	168.399	31	1033.99	700.137	-0.54376	-0.195052	0.822986	0.544333	-1.14211	-0.357451	0.42455	-0.460341	1.89813	1.85424	-0.222417	0.284113	-0.966859	1.44744	-0.0304567	-0.0448738	0.0588297	-0.679112	-0.722891	-0.704442	2.71213	2.72989	2.71736	2.68205	2.76776	2.71776
PEPE	38	2	25.7425	20.2807	26.3856	0.266455	0.312972	0.0806911	0.0693107	0.0230049	0.00452901	22.1534	23.3205	79.1121	0.0323349	815.014	74.2855	10.9714	9238.77	1164.92	23	63.1522	55.5411	0.202859	0.456125	0.0603301	-1.59961	-0.92249	0.38557	-0.768658	-0.385899	-0.227102	-1.25702	0.135651	-0.726079	0.138181	0.766106	2.77161	0.0904715	1.17998	3.15844	5.77719	6.40467	2.80926	2.87765	2.74148	2.7518	2.82256	2.72377
PEPE	39	2	33.8417	19.2749	24.0049	0.51394	0.692804	0.0870306	0.0845207	0.00664826	0.00680597	17.4336	15.7253	89.2124	0.0144963	1098.58	42.564	25.81	11630.9	1466.68	27	200.322	238.54	-0.0343996	0.202128	-0.346108	0.338333	0.934858	0.748001	0.155773	1.62974	2.22379	1.29401	0.378589	0.111794	1.81992	2.00584	0.0183532	0.0883927	-0.142821	-1.01893	-1.2913	1.21778	2.55968	2.47497	2.61243	2.54088	2.63798	2.60722
PEPE	40	2	30.9563	19.7962	20.6289	0.132082	0.165595	0.0432292	0.0536294	0.015142	0.00602513	35.5806	32.3706	84.0363	0.0323417	1228.15	209.652	5.85805	26550.3	1287.7	23	1529.68	1322.48	0.391833	1.23486	2.01561	2.20612	1.93517	0.327973	0.895863	1.50141	1.35113	0.815081	-0.365188	-0.66939	0.0941248	2.22671	0.35251	-0.454989	0.442092	-0.132671	0.235095	0.388762	2.67513	2.56135	2.70309	2.60573	2.6092	2.60911
All	41	2	29.6316	19.549	18.1058	0.40093	0.481672	0.0580148	0.0694404	0.000469364	0.0051527	23.8086	23.5285	83.1982	0.0503868	1283.24	286.758	4.475	35618.1	6792.21	26	3225.93	2138.49	0.393457	0.0317057	1.75792	3.15785	2.99543	-0.0623251	0.11087	0.335757	1.84369	1.29395	-0.310888	2.39532	3.73826	5.70866	5.18884	0.354831	-0.107391	1.47179	0.522214	-1.68776	2.58173	2.44197	2.60076	2.55359	2.64167	2.50693
All	42	2	30.7599	19.1021	25.4727	0.250669	0.270633	0.0746938	0.071237	0.011464	0.00521078	24.0987	22.0112	93.1014	0.0541378	1797.12	187.779	9.57043	108936	-34170	28	3888.17	1354.84	0.964824	0.744023	0.213194	-1.39772	-1.34728	0.179526	0.513759	0.823615	-1.09344	-0.195256	-0.365822	0.250331	0.617606	-0.248012	-0.0774397	0.165835	0.643614	3.44583	5.35142	4.54628	2.64884	2.63696	2.6249	2.6096	2.70812	2.74599
All	43	2	34.2429	20.1415	23.2291	0.267152	0.282178	0.0512739	0.0502456	0.0180312	0.00721039	23.4146	19.345	94.9192	0.0238541	1238.22	56.9469	21.7435	54040.4	6584.52	30	2686.15	1436.7	1.8694	1.80836	2.39009	1.43698	0.0454945	0.451983	-0.938167	-1.33035	-1.65207	-2.24429	1.17738	0.316165	4.03552	1.57281	2.72998	0.939496	0.843979	1.98086	2.06138	2.15504	2.37338	2.40769	2.56517	2.57441	2.28328	2.3588
All	44	2	33.3401	20.2111	23.8586	1.21467	1.58972	0.116909	0.103335	0.0124719	0.00619916	28.6896	28.5705	83.2586	0.0432526	1068.16	129.231	8.26547	24043	4201.92	31	1515.24	978.177	1.42077	1.44209	2.55301	4.39023	5.03527	0.126576	-0.390403	0.341737	-0.119824	0.0291613	-0.152352	-1.33827	-1.13166	0.211539	-0.952195	0.599806	-0.267267	-2.86916	-4.16652	-5.28371	2.49014	2.45602	2.63242	2.59504	2.48884	2.49294
All	45	2	28.2518	19.4569	24.6371	0.189612	0.261695	0.0879949	0.0759236	0.0960427	0.00337467	21.0869	20.3609	57.9233	0.0474542	467.767	53.2217	8.78903	3760.22	-505.904	30	3.89071	2.88251	0.799566	0.75338	0.994783	-1.47329	-2.27411	-0.621639	-0.0540774	1.06918	1.11402	0.26053	-0.429047	0.0288587	0.221453	-2.31433	-4.01391	-1.0408	0.152917	-0.680353	1.01015	0.850337	2.52129	2.57645	2.62244	2.62089	2.58557	2.75502
All	46	2	29.5923	19.1625	20.4092	0.190191	0.17947	0.053886	0.0644265	0.0156736	0.0053506	20.7891	19.7925	74.0985	0.0445558	664.301	128.807	5.15734	44997.3	-180.296	20	2127.19	1457.21	-0.115633	0.162389	-0.124727	-0.623838	-0.701669	0.375852	-0.116879	0.515834	1.78133	1.74489	0.713358	0.0720241	0.390934	0.85344	1.1947	-0.583098	-0.525811	1.7702	0.73015	0.989636	2.60741	2.6089	2.67269	2.62881	2.69648	2.64453
All	47	2	21.7893	19.7292	22.3557	0.699327	0.951675	0.0895644	0.0820546	0.0558564	0.00580093	26.5797	30.2123	90.9335	0.0272229	1087.02	98.2551	11.0633	70655.3	9976.36	29	847.782	738.958	-0.0546416	0.270849	0.175142	-1.42634	-1.58718	-0.00719025	0.236303	-0.3555	0.452305	-0.0633643	-0.476767	0.664993	1.24798	1.36257	1.72325	-0.446917	0.355005	1.02503	2.0774	2.17249	2.5977	2.69547	2.64711	2.65946	2.7199	2.61787
All	48	2	28.1697	19.3726	26.7747	0.725069	0.85368	0.201506	0.178552	0.0460693	0.00682998	22.0571	22.5501	77.534	0.041574	863.161	118.054	7.31155	116158	10383.4	31	5205.8	2643.72	-1.38643	-2.27303	-5.09865	-8.18977	-7.7481	0.346122	1.11889	2.18843	2.83289	3.08522	1.42595	2.72068	6.40727	8.46405	8.77741	-0.201778	-0.0873121	-0.705774	-1.56977	-2.08849	2.61573	2.64015	2.5418	2.51016	2.58899	2.49212
All	49	2	28.236	19.8009	21.2865	0.201015	0.295584	0.0151378	0.015123	0.00164209	0.00652284	28.7533	27.4965	83.9692	0.0374731	1107.39	144.073	7.68631	18682.1	611.979	20	228.91	182.349	-0.0826259	0.0768214	0.00461388	2.00012	2.49576	-0.0225185	0.581461	0.196308	-0.244262	0.210522	-0.688264	0.534547	0.63176	0.424956	0.643409	-0.231207	0.281143	0.48052	1.89767	-0.0194514	2.58088	2.463	2.51985	2.50701	2.58256	2.53907
All	50	2	35.1139	20.6623	22.7873	0.394693	0.433251	0.0854073	0.0835202	0.0381226	0.00585684	27.7384	33.9899	98.6784	0.0269741	1368.03	163.325	8.37611	74598.9	22023.9	28	2870.43	1257.02	-0.16269	-0.396056	-0.354702	-0.693904	-1.40239	-0.302625	-0.308747	-0.115935	-0.650321	-0.36876	-0.78647	-0.533993	0.920733	3.9165	2.45027	-0.167748	0.390528	-0.488924	0.0636601	1.16007	2.72468	2.74377	2.61968	2.64787	2.85672	2.70135
Manual	1	3	26.0642	19.5193	16.195	3.17464	3.65497	0.111704	0.115884	0.0136681	0	0	0	83.594	0.0365939	991.062	222.762	4.44897	20686.2	-4401.88	20	595.496	543.278	0	0	0	0	0	0	0	0	0	0	0	0	0	0	0	0	0	0	0	0	0	0	0	0	0	0
Manual	2	3	27.0378	20.2561	29.732	0.596893	0.866931	0.0636621	0.0605592	0.0209943	0	0	0	79.8398	0.0525909	775.339	49.9063	15.5359	21719.9	-1960.54	19	545.542	443.957	0.241238	0.304448	-2.17146	-2.33562	-3.50001	0.0880111	0.312121	-0.553064	-0.30592	-1.12947	-0.301814	0.0117247	-1.83277	-0.607355	-4.93045	0.485313	-0.0137356	0.0261106	-1.01263	-0.806946	2.6327	2.64454	2.66748	2.69778	2.65429	2.8362
Manual	3	3	29.5295	20.2354	18.7436	0.355411	0.470404	0.145917	0.140341	0.0196487	0	0	0	70.9198	0.0456391	647.568	149.391	4.33472	7189.71	-1518.1	27	32.5931	67.3593	-0.177122	-0.0521937	0.545796	0.886226	0.490398	-0.197246	-0.146885	-0.244888	-1.0276	0.399674	0.346965	0.243974	-0.533088	-0.299381	1.58545	-0.818311	0.178993	0.244809	1.03608	-0.201358	2.70987	2.72191	2.71343	2.71775	2.76069	2.82048
Manual	4	3	32.4698	20.1683	17.4956	1.20992	1.59796	0.0509029	0.0594568	0.0121514	0	0	0	56.317	0.144348	1007.45	462.56	2.17798	37495.7	-9880.57	26	770.457	1562.47	-0.439659	0.423321	1.41288	1.75977	1.2124	-0.308239	0.342614	-1.05164	-0.462822	0.10266	-0.881613	-0.562465	1.21287	-1.11009	-1.19538	0.782242	1.11652	1.7169	0.348748	-0.227558	2.60409	2.55015	2.61045	2.66478	2.66316	2.78182
Manual	5	3	26.6509	20.108	18.6894	0.459376	0.542279	0.0574089	0.068991	0.0120358	0	0	0	80.9508	0.067807	1194.2	162.247	7.36037	24674.3	4573.08	28	1627.84	1205.21	-0.530512	0.108635	-0.0470081	1.93424	1.88792	0.0126077	0.848416	1.07053	2.0403	0.388196	-1.24334	0.163465	2.34192	5.1479	3.77881	0.886073	0.443396	2.73482	5.27687	3.78195	2.77219	2.70478	2.62258	2.60951	2.77558	2.66711
Manual	6	3	27.7086	19.7079	19.6857	0.904625	0.999107	0.112351	0.101645	0.0487758	0.00990657	31.4454	32.0944	79.2903	0.0531551	1353.81	200.032	6.76796	13416.3	1127.76	19	279.519	271.802	-0.0839975	-0.276255	0.0957281	0.516395	-0.564097	0.830587	1.2595	2.40929	3.22239	2.59251	1.32215	0.614929	3.50423	6.92244	8.24414	0.48783	-0.646159	-0.0572919	-0.612005	-0.286133	2.7822	2.77535	2.60397	2.60787	2.83297	2.61029
Manual	7	3	22.7553	19.925	19.0383	1.02357	1.49649	0.100635	0.132309	0.0103724	0.00964435	32.7547	30.9625	84.038	0.0569429	1494.41	241.552	6.18673	17610.2	547.387	21	365.173	339.022	-0.861459	-0.444022	0.629921	-2.3359	-1.5155	-0.291783	0.0440591	-0.363841	-1.76405	-0.171199	-1.4399	-2.49316	-5.1086	-6.47617	-5.18839	-0.0419616	0.958298	3.49894	5.46582	5.86501	2.63084	2.64328	2.55457	2.56128	2.34647	2.63642
Manual	8	3	28.4319	19.7153	20.7789	0.137044	0.18345	0.0529336	0.055248	0.0113163	0.0123302	30.2557	31.2633	89.7291	0.0296231	1048.04	85.8922	12.2018	29348.9	-851.403	26	395.274	297.511	0.198647	0.805793	1.93516	3.35847	0.885506	-0.0933902	0.461895	0.630503	1.62261	0.972755	0.918921	0.981316	-0.204665	-4.58367	-5.35729	0.34732	0.298175	0.224668	0.711254	0.390133	2.593	2.48307	2.58821	2.53435	2.47784	2.86495
Manual	9	3	30.4509	19.6503	20.9562	0.450427	0.60891	0.0715992	0.141809	0.00683528	0.00918513	33.5549	32.0002	87.4808	0.0370028	1121.64	104.092	10.7754	32223.4	4447.76	25	1452.13	892.36	0.317563	-0.323743	0.412604	0.596523	0.148908	0.619865	-0.0511099	0.364729	0.160732	-0.77797	0.619913	2.02846	5.90134	9.64288	9.95264	-0.0460334	-0.133914	0.25344	1.62105	0.354307	2.646	2.5962	2.65552	2.64113	2.61062	2.49032
Manual	10	3	33.0651	19.6963	23.8849	0.793091	1.03353	0.0320345	0.0385604	0.0034455	0.011416	21.3777	20.3996	93.2585	0.0238231	1075	86.9992	12.3564	59675.2	-5572.66	27	1004.48	898.574	-0.467227	-1.05707	-1.76582	-0.974237	-1.71357	0.423707	0.415595	0.589027	1.84548	1.27148	0.291298	-1.52701	-3.37177	-3.00986	-2.52115	-1.64014	-0.636264	0.967924	2.24023	2.52428	2.5536	2.55424	2.61868	2.58156	2.67703	2.69626
Random	11	3	25.7889	19.5425	17.623	0.723676	0.852641	0.0481521	0.0615428	0.00748986	0	0	0	73.0431	0.0635241	1059.31	141.363	7.49353	19579.9	3976.91	18	1177.23	1740.36	0.734777	0.575605	-0.0235546	-0.201359	-1.19323	0.886403	-0.0995418	-0.404596	-1.33757	-1.00236	1.4784	0.578098	0.606356	-0.712655	-2.59223	0.340356	-0.486183	-0.0408914	-0.715431	-0.941842	2.58671	2.6312	2.62511	2.68756	2.58521	2.95375
Random	12	3	33.4769	20.055	21.1504	0.824665	1.06624	0.220703	0.190004	0.207165	0	0	0	92.1874	0.0548081	1701.87	382.259	4.45214	40805.3	10358.9	29	2072.33	1191.36	0.345801	0.842156	2.95244	2.45161	1.66417	0.71547	0.665781	3.14514	3.05577	3.06246	-0.506144	-1.89225	-2.3678	-3.85057	-3.41464	0.006978	-0.98631	0.128367	0.353485	-1.45315	2.62828	2.54703	2.6599	2.52625	2.50754	2.78158
Random	13	3	29.0244	19.4277	25.0801	0.235433	0.263317	0.0569088	0.0645048	0.00814469	0	0	0	80.8047	0.0525505	1153.74	168.131	6.86213	25469.6	-7138.99	26	445.575	1063.12	-0.406494	0.0504893	0.908125	0.208932	0.580073	0.0991635	0.119258	1.11568	-0.192418	0.138889	0.811151	-0.0311002	-1.64293	-1.57724	-2.02778	-0.183158	0.747859	2.84611	4.0265	5.70657	2.52529	2.56661	2.59841	2.57678	2.64296	2.78633
Random	14	3	22.848	19.8394	21.9933	0.698645	0.811767	0.101692	0.130433	0.00694324	0	0	0	79.879	0.0716846	1866.42	243.012	7.68036	29136.8	1963.61	24	500.468	533.308	0.0124474	-0.156479	0.504468	0.153595	1.01895	0.453373	-0.100108	0.744759	1.8561	0.328249	-0.308373	-1.58943	-0.66334	2.62636	6.16443	0.366245	-0.579202	0.172722	-1.09278	-1.55917	2.61296	2.60162	2.58829	2.59377	2.62469	2.59802
Random	15	3	25.1418	19.5184	16.2082	1.36684	1.64345	0.0494342	0.0573181	0.00739198	0	0	0	73.9067	0.0555419	969.543	215.268	4.50389	31708.2	-867.614	23	540.707	475.504	-0.510324	0.0239054	-0.903544	0.804634	-0.115819	-0.33558	-0.13145	-0.999275	-1.69682	-0.679626	-0.561081	-0.476667	0.974078	1.59879	3.76435	-0.183368	-0.0176308	-0.480367	2.16073	1.35334	2.58237	2.56586	2.60883	2.61747	2.63001	2.66298
Random	16	3	32.7435	20.5106	21.608	0.383444	0.344475	0.0583058	0.067548	0.0161249	0.00629858	19.7547	23.2776	84.9074	0.0296058	956.216	66.4551	14.3889	5132.32	-339.809	28	26.7432	50.0237	-0.00790178	0.0713252	-0.756883	0.607061	-0.12813	-0.386383	-0.768727	-2.40441	-1.29652	0.815309	0.244107	-0.973982	-0.944964	-0.103891	-1.99068	-0.162013	-0.130271	-0.454523	-1.78013	-0.724848	2.52642	2.51601	2.5776	2.59356	2.59899	2.69848
Random	17	3	29.729	21.5686	20.1665	0.716582	0.751999	0.0684577	0.0887146	0.00513153	0.00686661	31.3299	33.233	72.2212	0.0655619	1386.04	177.83	7.79424	17467.4	-2176.21	17	444.494	443.915	1.49983	0.255454	-0.0326622	0.158449	0.154167	-0.0668732	-0.333931	-0.524554	0.194918	-0.12781	0.113976	-2.16956	-4.57111	-7.77921	-8.34784	-0.922331	-3.26631	-7.24142	-8.88496	-9.10489	2.57765	2.75911	2.65579	2.65694	2.45409	2.82281
Random	18	3	32.4139	19.9342	25.283	0.635256	0.774338	0.0692346	0.0814791	0.000719565	0.00663881	25.4634	26.1102	84.3407	0.0384582	1356.69	257.797	5.26262	22453.4	189.006	27	393.616	595.296	-0.154553	0.817237	-0.661664	-0.725632	-2.40672	-0.276955	0.294513	-1.79485	-1.744	-1.92157	-0.618196	-0.152126	-0.0301871	1.14794	0.96816	0.18417	-0.486227	-1.36592	0.0334852	1.59523	2.62246	2.68944	2.66335	2.746	2.75124	2.70293
Random	19	3	26.1869	19.4969	25.8425	0.328503	0.426832	0.136575	0.138378	0.0389003	0.00837927	18.5107	18.7218	112.806	0.0160265	1878.27	111.415	16.8584	51741.9	-1503.32	23	985.586	905.083	1.19058	2.86555	6.91824	9.5941	9.82615	-0.506866	-0.154294	-0.375137	-1.39673	-1.1157	0.814124	0.679675	0.0545362	-1.4722	-3.05379	0.0484238	-0.523055	-0.768647	-0.939292	-1.60474	2.62519	2.2516	2.62965	2.66664	2.62365	2.80783
Random	20	3	30.8647	19.949	19.4686	0.75001	1.03305	0.0904166	0.0897367	0.0330058	0.00755158	25.6294	27.1634	81.5643	0.056799	1041.81	546.177	1.90746	43797.7	5321.35	30	1779.13	1273.4	0.537222	-0.0317955	0.693055	0.658397	-0.181997	0.430582	-0.223564	-1.26058	-2.11168	-1.71287	0.49436	0.548022	-1.05068	-3.27331	-2.85582	0.650687	0.139359	1.10717	-0.370762	-0.0848041	2.64832	2.65216	2.63003	2.65767	2.47487	2.88721
PE	21	3	28.7912	19.4664	24.0599	0.253261	0.326469	0.112716	0.101526	0.00634557	0	0	0	83.1707	0.0342523	1164.68	117.162	9.94075	47142.8	-4492.43	27	2319.71	1896.87	-0.332958	-0.129182	-0.175659	0.765542	0.300115	-0.142453	-0.266793	-0.0280226	-0.683663	-0.888339	-0.214067	-0.102356	-0.143117	1.14429	0.258269	-0.131342	-1.09727	-2.93412	-4.34987	-4.90462	2.80698	2.81162	2.60106	2.61344	2.92721	2.89828
PE	22	3	27.962	20.1589	17.4115	0.81533	0.867931	0.106628	0.121216	0.0478766	0.00722706	26.5153	27.6059	83.6056	0.0457154	1337.09	237.372	5.63288	49681.2	-3958.24	19	616.071	582.497	-0.449193	-0.886894	0.381298	3.19244	3.93384	-0.293746	-0.319917	-0.190257	-0.465065	0.966252	-1.02148	-1.04764	-2.09816	-0.0761438	-0.360265	0.68965	0.538475	-0.641296	2.14731	0.29524	2.60357	2.39984	2.53516	2.48716	2.5058	2.52655
PE	23	3	30.6167	19.7614	23.5741	0.155096	0.188758	0.0748669	0.0838834	0.00171428	0.00496809	17.8923	21.2932	95.3166	0.0284878	985.315	91.2791	10.7945	43250	1699.93	29	744.914	483.788	0.943301	0.182399	0.889193	0.465343	0.562241	0.469944	0.34896	0.683544	0.203032	-0.0724223	1.04284	0.216142	0.490024	3.04173	2.89241	-0.388845	-1.57145	2.45707	5.44579	5.71966	2.71464	2.69738	2.78312	2.76142	2.78524	2.6412
PE	24	3	25.3493	20.0091	23.8714	0.282242	0.406591	0.0786012	0.0840931	0.0185565	0.00532844	29.3393	29.1615	81.1892	0.0360973	997.525	98.21	10.1571	15058.1	2383.97	19	307.777	352.554	0.276841	-0.0408142	2.17138	1.54988	4.97245	0.827443	1.17295	1.24876	2.97922	4.11837	1.74441	-0.0255355	0.608089	-0.265783	-0.0861239	-0.0754493	-1.90174	-2.01215	-1.9145	-1.77991	2.70751	2.53504	2.63153	2.57402	2.52429	2.57262
PE	25	3	25.6946	19.1521	19.5924	0.686666	0.992806	0.120783	0.151198	0.00498085	0.00585098	23.6724	22.9675	80.075	0.0605539	1623.91	226.536	7.16845	41827.9	-1103.95	23	1377.48	1068.13	-0.818715	-1.99776	-2.30708	-2.95452	-0.97159	-0.462532	-0.2714	-1.07904	-1.21991	-3.26982	-1.5333	0.126974	-1.48361	-1.40935	0.692879	1.04168	-0.923272	-1.28262	-2.81626	-2.73864	2.45402	2.45313	2.36258	2.39602	2.43709	2.45226
PE	26	3	31.1494	19.9708	16.8894	0.174332	0.23117	0.0283956	0.0285615	0.0063391	0.00561715	23.8716	25.7149	88.712	0.0303956	1089.09	179.7	6.06061	41862.6	-2871.41	20	1203.54	931.197	-0.970352	-3.44342	-7.71833	-9.75315	-9.84504	-0.359106	0.0103582	1.16542	0.0977463	0.0979146	-0.68278	-0.029306	-0.202969	-1.94631	1.48306	0.0784502	1.10019	5.04646	6.39394	7.91455	2.56984	2.63153	2.64094	2.64211	2.63535	2.60088
PE	27	3	25.3312	19.1766	21.2173	0.216462	0.242867	0.0735188	0.0718771	0.0465155	0.0087445	31.1184	32.6443	60.9691	0.0808778	735.155	419.459	1.75263	35242.5	3988.45	26	1408.66	741.834	0.0779533	-0.210559	0.735366	0.0711011	0.841862	-0.0955814	-0.16864	0.362242	0.37571	0.747656	-0.449543	-0.98792	-1.10692	0.120121	0.97874	-0.505588	-1.38288	-2.47687	-4.24724	-4.04292	2.65024	2.61787	2.72027	2.66895	2.70537	2.7046
PE	28	3	32.0829	21.0468	15.058	0.49124	0.58871	0.0649017	0.0602338	0.0227548	0.0074087	14.9656	16.5382	66.1478	0.0650975	642.352	352.637	1.82157	33724.6	-12593.7	16	596.665	547.481	0.103908	-0.743127	-0.543769	0.902166	0.0630033	-0.288542	-0.031296	0.635381	0.324562	2.78706	-0.870882	-2.52366	-6.00001	-7.33044	-7.60854	-0.233412	-0.169694	-0.286283	0.0701142	-0.444689	2.53444	2.51314	2.57845	2.55735	2.58764	2.56772
PE	29	3	31.5393	20.1872	16.69	0.198274	0.278002	0.0666373	0.0828549	0.0102044	0.00483807	24.764	26.9625	54.0287	0.207552	1210.89	2529.66	0.478679	85396.6	-963.908	27	2617.93	1757.2	-0.70978	-0.825578	-0.255602	-0.538058	-0.378169	-0.312238	-1.04485	-0.614663	-1.44901	-0.933299	1.13544	-0.024292	1.75735	0.729735	0.911244	0.764189	-0.983906	-0.260613	-1.4705	0.438655	2.47214	2.49665	2.57827	2.6033	2.62263	2.59971
PE	30	3	33.6459	19.8955	18.2336	0.433272	0.41267	0.287445	0.257878	0.0116066	0.00382246	18.65	19.5293	58.4407	0.0778814	646.867	224.705	2.87873	33084.5	7270.28	27	2434.21	1437.6	0.441665	-0.624329	0.0384065	-0.188742	-1.37718	0.97374	0.271976	-0.478853	-0.320287	-0.764652	3.00086	3.17274	5.55241	7.3983	5.57537	0.446313	0.0559848	1.21796	2.47871	0.911352	2.60064	2.6163	2.63376	2.63482	2.65486	2.39845
PEPE	31	3	31.7017	22.1741	19.5962	0.333392	0.303656	0.0380156	0.0466632	0.00287052	0.00689621	25.753	28.1161	117.812	0.024511	2110.86	171.603	12.3009	37315.3	-3261	29	875.038	577.84	0	0	0	0	0	0	0	0	0	0	0	0	0	0	0	0	0	0	0	0	0	0	0	0	0	0
PEPE	32	3	24.747	19.2319	16.6057	1.14205	1.45484	0.405591	0.376984	0.122803	0.00635383	28.2961	27.2745	69.1787	0.0720525	771.399	291.157	2.64942	67975.7	-3783.15	25	1655.25	944.872	0	0	0	0	0	0	0	0	0	0	0	0	0	0	0	0	0	0	0	0	0	0	0	0	0	0
PEPE	33	3	35.3967	20.0296	24.2364	0.262494	0.382967	0.0157682	0.0172912	0.00352678	0.00541252	23.625	23.2732	69.0095	0.0222021	670.592	33.4511	20.0469	25659.6	1687.67	26	623.006	277.014	-0.0302862	-0.287675	-0.610485	0.562349	1.39696	0.318313	0.470457	1.32465	1.79274	2.08274	-0.568611	0.00509952	-0.272147	2.37383	1.39617	-0.348049	-0.207286	-0.286545	-0.911025	-2.29525	2.3033	2.27102	2.43257	2.37968	2.47365	2.40782
PEPE	34	3	31.2854	20.381	26.9894	0.430706	0.552708	0.0762957	0.102779	0.0259628	0.00693322	22.4115	27.2247	75.034	0.0259949	687.35	73.6726	9.32978	26832.9	899.731	24	732.742	570.411	0.148045	0.289709	0.727126	-0.693333	1.14465	0.208442	0.327781	1.0657	0.187161	0.943133	1.98498	2.26594	4.84241	5.88745	4.58288	-0.653905	0.397234	0.814429	0.868027	0.872961	2.55935	2.55626	2.6675	2.63022	2.6341	2.5668
PEPE	35	3	35.2732	20.3144	22.3501	0.44982	0.597321	0.109018	0.0972644	0.0331265	0.00656327	18.7649	18.8042	58.2469	0.0514271	428.521	103.563	4.13777	25186.6	6044.19	24	1629.45	834.193	-0.284566	-0.99392	0.272901	0.331867	1.8383	0.0867639	-0.221818	0.0535312	0.0770322	-0.434567	0.0292364	0.196535	-1.67681	-2.43975	-4.22806	0.161814	1.19262	2.50695	1.18163	2.82172	2.69886	2.68679	2.67782	2.65136	2.77145	2.86771
PEPE	36	3	31.8429	19.9624	23.5489	0.153749	0.208055	0.086981	0.0811782	0.00766528	0.00581467	34.1944	36.4198	72.2488	0.0356027	541.454	95.4591	5.67211	50592.1	-15420.8	27	3207.17	2284.25	0.372766	-0.213238	0.082155	0.422641	0.863634	-0.271326	-0.381618	-0.00990101	-0.310599	-0.166918	-0.104445	0.334693	-0.0968011	-0.393559	-0.669066	0.303883	1.97103	4.92759	6.6438	7.41412	2.61585	2.59274	2.59236	2.59609	2.63131	2.65262
PEPE	37	3	28.4124	19.3531	23.8689	0.241677	0.303401	0.0710503	0.0690561	0.0161921	0.00743711	25.2076	24.2554	61.6244	0.0513465	618.985	89.1947	6.9397	35880.5	-774.053	31	764.118	475.152	0.205547	-0.0536633	1.37753	-0.370125	-1.46375	0.233095	-0.405976	-0.182174	0.919548	-0.777359	-0.233219	-0.81606	0.714437	0.189611	0.33555	-1.18016	-0.475832	0.122981	-0.923914	-1.43263	2.6774	2.72525	2.69528	2.6678	2.71051	2.73094
PEPE	38	3	25.754	19.8086	27.7154	0.187549	0.246368	0.0610211	0.0587131	0.0128032	0.00475817	21.4668	22.9084	78.9359	0.0392966	763.472	83.4609	9.14767	11070	-876.561	18	69.8384	88.2992	-0.333877	1.8219	2.47625	2.14406	2.48265	-0.623147	0.742043	0.0537324	-0.481866	0.235348	1.20525	3.51665	7.31579	9.26514	9.07554	-0.078945	2.09742	4.0464	7.45224	7.91357	2.6773	2.77153	2.69163	2.69183	2.75086	2.57
PEPE	39	3	33.427	19.9475	23.0306	0.454523	0.607697	0.0641215	0.0650445	0.00794138	0.00656987	17.7634	16.3684	89.307	0.0168978	918	47.0363	19.5169	12187.3	-2708.76	21	222.119	235.462	0.428015	0.805471	1.46131	3.19251	1.55696	0.699122	0.221445	0.722382	1.34637	1.88192	0.723015	0.814026	2.56464	3.5321	2.44263	0.195614	0.320145	-0.612935	0.212854	2.07842	2.55737	2.46139	2.57828	2.52026	2.6097	2.53419
PEPE	40	3	30.7322	19.887	19.8918	0.162423	0.210948	0.0469932	0.0593533	0.00785517	0.00586497	35.4127	32.4992	84.9488	0.0365222	1131.69	221.989	5.09797	25892.6	10634.1	24	1645.34	1173.22	0.268891	0.822557	5.76432	7.67378	7.7526	-0.442857	0.954051	1.62012	3.67103	3.12437	2.05292	2.90356	6.39654	8.56229	8.48771	0.656991	-0.398405	1.21636	-0.958952	-0.135818	2.62359	2.5621	2.69778	2.54322	2.6152	2.58486
All	41	3	28.8505	19.4933	19.8146	0.401079	0.481255	0.0745564	0.0849913	0.015432	0.00532635	26.9732	26.0683	87.1699	0.0446544	1023.66	420.405	2.43493	39846.6	5169.5	28	2518.67	1551.87	-0.49117	0.492049	1.1785	2.70419	3.57049	-0.206579	0.0393511	0.0043387	1.53419	-1.08572	1.36901	3.46583	6.07062	7.85212	7.87694	0.475778	0.969704	-1.1693	0.674101	-2.17324	2.62042	2.48886	2.6042	2.56362	2.69937	2.56229
All	42	3	31.2962	19.9521	26.765	0.192518	0.192892	0.0616848	0.0656767	0.0024655	0.00611031	25.1184	22.9003	92.4545	0.0375298	1459.72	122.377	11.928	109561	-3647.91	27	3159.18	1668.05	0.0891224	-1.13209	-5.02262	-6.70133	-8.13109	0.0447107	-0.298258	-0.721304	0.620798	0.0443502	1.56968	2.26218	0.107946	-4.04858	-6.29463	1.30505	1.74357	3.6064	4.9512	4.39501	2.60637	2.57427	2.622	2.58474	2.68688	2.62082
All	43	3	34.3221	20.0424	23.066	0.189104	0.2203	0.0756209	0.170253	0.00364423	0.00767284	22.1439	18.2739	95.6895	0.0185818	1228.69	61.3632	20.0232	56649.9	929.18	28	2469.24	1361.94	0.607265	1.75223	5.27305	5.1991	6.09364	0.0807421	-0.244463	-0.0290184	0.294894	-0.824291	0.966381	0.38055	-1.96548	-3.11772	-4.14789	-0.167802	-1.07925	-2.79059	-4.90212	-5.28988	2.43465	2.31055	2.48592	2.50893	2.37358	2.41017
All	44	3	33.3172	20.4256	20.9583	0.785576	1.13166	0.0181724	0.0199547	0.00465406	0.0056575	27.5662	27.4894	80.05	0.0418454	1079.08	160.201	6.73578	19996.1	-1943.78	26	794.387	552.752	-0.446229	0.362771	-0.629781	-1.32985	-2.20384	-0.234004	-0.0713228	-0.00707398	-0.408619	0.386702	-0.272308	-1.57688	-0.736721	-1.5498	-0.00123724	-0.580978	-1.07007	0.0085042	-1.36092	-0.633618	2.58009	2.71962	2.69715	2.68427	2.72027	2.75419
All	45	3	27.5266	19.8092	22.2278	0.282747	0.364718	0.0868385	0.0743787	0.0220435	0.00288875	18.7698	18.2546	58.4875	0.0589704	384.966	150.284	2.56159	3260.78	-148.419	32	3.8814	2.79611	-0.380207	0.10535	-0.979481	-0.572027	-1.71956	0.382409	-0.703197	0.446328	1.19877	1.34977	0.608809	-0.349077	-1.05304	-1.17363	-2.45353	-0.909451	-0.493291	-0.295573	0.702937	0.849624	2.52451	2.65962	2.597	2.60663	2.62799	2.77151
All	46	3	28.9722	19.8966	19.7845	0.70645	0.799999	0.053769	0.0629661	0.0178395	0.00516295	20.206	19.6309	76.9732	0.0597414	760.787	280.018	2.71692	44213.3	-435.088	23	1172.2	1230.63	0.213298	0.20043	0.395335	0.798169	0.376409	0.605204	-0.0899055	0.520336	0.548487	0.110551	0.597176	1.38212	3.01622	3.77371	4.48689	0.520672	-1.15837	0.331254	1.08807	0.869013	2.62007	2.59491	2.67358	2.6267	2.65986	2.60834
All	47	3	21.5566	19.8727	24.0913	0.509961	0.554594	0.0757456	0.0683258	0.0405945	0.00536185	26.4063	29.1086	89.8584	0.0311411	1095.62	67.3116	16.2768	63737.2	2262.82	27	492.288	380.907	-0.982679	-1.13412	-1.57411	-2.77821	-4.01267	-0.230279	-0.518571	0.263361	-0.14704	-0.265189	0.308153	0.589696	1.72949	3.41869	4.47782	-1.39316	-0.759697	-0.60816	-1.78151	0.317877	2.61651	2.69385	2.65565	2.67206	2.75342	2.62325
All	48	3	27.1609	19.4754	27.1572	0.21995	0.297223	0.159293	0.152243	0.0382957	0.0063115	21.9394	22.4026	75.5322	0.0327845	968.517	66.5222	14.5593	119601	14108.8	28	6407.42	3724.02	-1.49603	-1.0142	-2.12697	-2.65849	-1.92013	1.41086	0.497667	1.5785	1.83712	1.53358	1.27684	2.17279	4.17133	4.7112	5.64286	0.637549	0.624115	1.21195	2.1545	-0.46877	2.74281	2.64351	2.64571	2.62355	2.70617	2.62717
All	49	3	28.309	20.062	22.7669	0.235267	0.332622	0.0374353	0.0364571	0.0114156	0.00719477	29.4852	27.7813	86.6472	0.0454172	1389.5	141.225	9.83894	19773.9	1168.79	21	289.482	344.849	0.504244	0.311601	1.50724	1.36714	2.84564	0.215306	0.139226	0.491018	-1.17642	0.0323725	-0.266337	0.0437746	-0.4108	0.493159	0.733552	-0.332518	-0.428845	0.650967	0.70668	-0.914998	2.59001	2.45503	2.51849	2.50992	2.58419	2.54561
All	50	3	34.5223	19.8188	21.7468	0.480814	0.43859	0.111908	0.107197	0.0028053	0.0061147	27.4367	33.4501	97.9383	0.0305789	1452.09	204.297	7.10777	58118.1	-1069.98	25	1189.98	1229.06	-0.0577315	-0.369253	-1.29095	0.293568	-1.10418	-0.438421	-0.941468	-0.140012	0.0492711	-0.717456	-0.638592	-0.401796	1.77276	1.89227	2.95426	-0.247963	0.690182	-0.37402	0.706019	-0.412546	2.74552	2.77188	2.63957	2.65227	2.86928	2.67786
Manual	1	4	25.8056	20.0643	17.9413	1.93931	2.32284	0.118923	0.109531	0.0529518	0	0	0	80.668	0.0391424	939.494	187	5.02403	19323.4	-2620.63	20	409.801	631.035	0	0	0	0	0	0	0	0	0	0	0	0	0	0	0	0	0	0	0	0	0	0	0	0	0	0
Manual	2	4	26.3741	19.3123	28.7905	0.778886	0.899498	0.0716042	0.0757991	0.00553172	0	0	0	80.4944	0.0434868	944.673	109.301	8.64285	25386.4	1727.61	25	641.634	609.533	0.783721	0.848059	0.943529	2.5427	1.748	0.0427514	0.292884	0.084622	0.00822599	-1.86759	-0.153528	1.00897	-0.381158	-1.16697	-3.3163	0.440708	0.580006	-0.595842	1.12309	0.376204	2.56982	2.56999	2.59462	2.62283	2.60297	2.72515
Manual	3	4	29.1169	19.4995	19.6202	0.372241	0.4712	0.136007	0.125081	0.0393916	0	0	0	71.9139	0.0521805	843.885	138.048	6.11297	8308.18	510.697	25	73.2095	57.4488	-0.430396	0.2367	0.194216	-0.345106	0.00274307	0.460146	0.204334	-0.0849234	0.571064	0.403799	-0.205629	2.10043	3.26243	3.87848	4.86277	-1.46621	0.0757175	-0.981456	-1.15862	-0.640792	2.72132	2.73836	2.73851	2.74019	2.79858	2.79319
Manual	4	4	32.6991	20.1155	17.6954	0.327243	0.379671	0.0571337	0.067349	0.00503074	0	0	0	55.6013	0.130628	536.883	536.336	1.00102	43232.8	-7399.88	25	1136.13	1912.42	0.406508	-1.39501	-3.3064	-3.95342	-4.29866	0.148765	0.0185477	-0.0885929	0.703698	0.31311	0.570731	-0.514618	-2.4309	-3.79294	-3.79431	0.825926	2.48325	4.32896	3.15625	1.58337	2.60145	2.57823	2.59963	2.65376	2.68784	2.82588
Manual	5	4	26.0883	19.5477	18.8011	0.408884	0.531484	0.0491431	0.0558359	0.0113331	0	0	0	80.6466	0.0448072	884.749	137.042	6.45603	26462.3	-425.962	26	1718.17	849.76	0.0735037	0.711447	1.02095	4.57409	2.89656	-0.304082	-0.567012	-1.51751	-0.368488	-1.06753	-0.457804	-1.11566	-2.26858	1.5845	0.929202	0.546395	0.379027	3.55938	4.16133	4.77237	2.81695	2.7297	2.64256	2.61877	2.80117	2.75585
Manual	6	4	27.0262	19.3567	21.7035	0.341788	0.412374	0.108328	0.101061	0.012	0.011558	32.3472	32.798	83.4334	0.0496471	830.717	164.41	5.05272	15748.2	-3607.39	20	567.026	334.476	0.0169595	-0.250734	0.30251	2.11963	2.62022	0.544388	0.146596	0.42681	-0.168092	0.205508	1.83676	2.03708	5.32824	8.2342	8.56672	-0.384025	0.110732	-2.10065	-3.38172	-3.47126	2.76368	2.7281	2.57403	2.57225	2.83585	2.64827
Manual	7	4	22.6115	20.0246	20.0248	0.969513	1.47607	0.0872988	0.11447	0.00690373	0.011134	32.8112	30.8979	82.6599	0.0506895	910.372	149.186	6.10226	18358.8	-237.251	20	345.246	300.701	0.394022	0.298772	0.331312	1.05032	0.0915036	-0.175956	-0.0916346	0.999018	-0.0793125	-0.0185383	-0.335565	-2.64676	-4.4894	-5.66074	-6.46561	-0.51053	1.09604	1.21646	4.11258	3.40015	2.59704	2.57628	2.53222	2.51605	2.29565	2.63209
Manual	8	4	28.7619	20.5792	19.9025	0.192487	0.237729	0.0577363	0.0589908	0.0165835	0.0117006	30.0726	30.9018	89.1001	0.0274182	942.047	79.2591	11.8857	27620.2	404.442	24	343.174	242.916	0.258408	-1.01196	-2.82658	-1.45468	-0.515863	-0.140478	-0.28034	-1.55436	-1.96566	-0.493323	-0.067937	-0.295575	-2.85807	-7.25461	-7.09753	0.839945	1.14581	-1.21672	0.928787	2.08066	2.60805	2.49496	2.60088	2.54684	2.46054	2.8646
Manual	9	4	29.4195	19.3299	22.2469	0.510426	0.586194	0.115368	0.196687	0.00907648	0.00963346	28.5456	27.3877	86.1533	0.0397363	1292.96	119.551	10.8151	30777.5	706.657	27	868.238	721.717	-0.16686	-0.357427	0.457322	2.07646	1.96308	-0.264664	-0.351711	0.254313	0.828067	-0.40973	1.5114	3.59887	7.50204	9.87033	9.90644	-0.264049	0.405356	-0.0305977	-0.304612	0.0586189	2.66247	2.60872	2.65943	2.65536	2.63915	2.65028
Manual	10	4	33.294	20.1927	24.3022	0.576983	0.686581	0.0835566	0.0906608	0.00113176	0.0124267	21.555	20.1928	92.1748	0.0233079	1065.35	90.473	11.7753	60611.3	-13769	26	1065.64	693.125	-0.31247	-0.343701	0.383249	-0.17188	0.411307	-0.18369	0.15099	0.341244	-0.0620761	1.8769	-1.55319	-1.10013	-2.13953	-3.88465	-1.8748	-0.440491	-0.381556	0.993461	1.1821	2.06099	2.55481	2.52842	2.61078	2.58028	2.65536	2.66447
Random	11	4	25.6783	20.2237	18.4343	0.942978	1.1473	0.0976775	0.185052	0.0066011	0	0	0	74.3241	0.0578895	967.113	204.296	4.73387	19916.5	1461.66	18	1250.78	1931.78	-1.13206	0.984801	-2.54736	-0.921029	-2.05953	0.283626	-0.288728	-0.923503	-1.63118	-1.29458	0.225444	-0.0183803	-1.19948	-3.80565	-4.36868	-1.32815	0.317669	-1.33831	-2.59295	0.276022	2.61114	2.65906	2.67435	2.75943	2.66085	2.97394
Random	12	4	33.5843	20.8523	21.0395	0.535009	0.607629	0.0555223	0.0596016	0.0117577	0	0	0	89.7332	0.0498368	1262.45	236.141	5.34619	42292.9	-2300.71	29	1668.11	1462.51	0.369709	0.393742	0.967502	1.90973	2.6746	1.10146	0.994556	1.50785	3.21498	3.60143	-1.64082	-0.733513	-0.44382	-0.820831	1.2405	0.0290867	-0.691226	0.804128	-0.0197812	-0.774645	2.59498	2.51445	2.65026	2.50876	2.46115	2.71661
Random	13	4	30.0817	21.6726	25.1934	0.352427	0.458494	0.0596923	0.0693602	0.027133	0	0	0	76.4253	0.0483727	929.214	175.022	5.30913	22472	-1820.58	18	436.334	808.987	-0.0254859	-0.666743	-0.341935	0.557465	0.258883	0.444238	0.132202	0.636117	2.07283	1.03314	1.05484	-0.127628	-0.514735	-0.828372	-1.27689	-0.478822	1.13034	2.95705	4.69303	4.74605	2.55582	2.60627	2.63945	2.61007	2.66145	2.82861
Random	14	4	22.5906	19.8538	20.5276	1.36036	1.89742	0.210328	0.370046	0.0115392	0	0	0	72.0471	0.099319	2088.41	557.535	3.74579	28886.2	-55.4717	18	361.808	387.103	0.478579	0.599927	0.0097769	2.66529	2.61697	0.574636	0.51258	2.78624	3.91713	2.73681	-0.0326804	0.633234	3.23326	7.33367	7.44402	-0.689244	-0.169996	-0.331466	-1.27531	-1.44214	2.65363	2.61004	2.63373	2.5959	2.74549	2.63766
Random	15	4	24.612	19.8377	16.088	0.992745	1.27093	0.0718831	0.112458	0.00479541	0	0	0	72.8029	0.0722506	1189.23	230.419	5.16115	29469.4	1244.53	20	405.448	427.933	-0.228579	-1.65424	-1.70881	-3.11957	-1.19756	-0.0988144	0.407536	1.95365	2.05407	3.00928	-1.51768	-1.71723	-2.88694	-1.32711	-1.02468	-0.472863	0.0472378	0.480753	1.81597	2.1485	2.55257	2.55091	2.54045	2.54026	2.63303	2.64832
Random	16	4	33.142	20.5782	21.8795	0.624094	0.907324	0.0677328	0.0713119	0.0125773	0.00552136	19.0688	21.4604	86.1883	0.0229564	857.266	90.4798	9.47467	5378.87	-372.516	24	41.3368	153.093	0.116548	0.000382095	0.607243	0.777288	0.171953	-0.294464	-1.71824	-2.03964	-3.50027	-3.05511	-0.602992	-1.62675	-1.99233	-1.42724	-3.01766	0.312761	0.229919	0.676387	-1.21588	0.392103	2.51685	2.48749	2.5527	2.5733	2.58849	2.70018
Random	17	4	30.4642	19.1434	20.3415	0.538428	0.575329	0.084004	0.103921	0.0190274	0.00720959	31.0181	33.2958	68.7563	0.0602157	927.406	126.505	7.33099	13503.9	-1168.83	23	112.582	158.865	1.18143	2.4333	5.10707	7.32114	7.20351	-0.0725951	0.417701	0.693274	1.01069	0.488551	0.0688789	-1.17512	-1.55581	-2.95594	-2.11614	-1.88175	-2.65302	-6.64097	-9.18627	-9.20927	2.64074	2.66161	2.66567	2.66865	2.63594	2.7641
Random	18	4	32.6708	20.0911	25.521	0.444981	0.573692	0.0952072	0.104748	0.0253612	0.00697305	25.2908	25.9064	82.3921	0.037003	871.938	57.7688	15.0936	22192.4	940.649	22	317.863	563.873	-1.8942	-1.28576	-3.63429	-3.79076	-4.93369	0.0746364	-0.198727	0.011033	-1.29334	-0.724925	-0.140876	-0.0513112	-0.236197	1.23299	1.62425	1.12914	0.0517202	-0.287396	-0.272976	2.64593	2.599	2.66271	2.66507	2.72679	2.74906	2.72578
Random	19	4	25.3086	19.726	25.5217	0.227398	0.30304	0.0829657	0.0809598	0.00754738	0.00941592	19.4328	19.8876	118.047	0.0261064	1685.43	101.465	16.611	48394.9	1894.24	25	1110.81	847.025	-0.2846	0.0323129	-0.298979	-0.717091	0.334197	0.220252	-0.259798	-1.01432	-1.94838	-1.21105	0.517803	-0.846764	-0.893784	-2.80012	-3.3703	0.834904	0.127399	-1.22103	-2.54846	-2.53796	2.60084	2.63966	2.64489	2.69265	2.6602	2.86273
Random	20	4	31.6797	20.9668	19.3066	0.542499	0.696732	0.0696029	0.0757144	0.00400963	0.00755755	25.4536	26.8797	82.8554	0.0544795	1283.35	338.354	3.79294	41989.9	7411.93	30	1494.5	888.605	-0.517754	0.0525514	-0.0996812	-0.802647	-0.580997	0.0457127	-0.113359	-0.259177	-0.620647	-0.080584	1.73598	0.0331881	-2.61733	-2.01765	-3.67731	0.0450171	-0.18767	1.05769	1.10033	-0.213299	2.65511	2.65037	2.61974	2.66007	2.45186	2.92687
PE	21	4	27.7134	19.6184	21.7838	0.184501	0.208638	0.124196	0.128139	0.0191506	0	0	0	77.9151	0.0469306	988.142	155.313	6.36228	43727.1	9829.77	25	1650.9	1295.48	0.0228147	0.0325588	0.690933	0.256071	0.662005	-0.123219	-0.00718047	-0.0418904	-0.00907092	-0.375077	-0.0133965	-0.18107	0.512624	0.100818	-1.28349	-0.217475	-0.965674	-2.50882	-4.05022	-4.63501	2.72886	2.73494	2.59878	2.61859	2.81752	2.80864
PE	22	4	28.0304	20.1188	19.0316	0.914568	1.08733	0.130795	0.137988	0.0190144	0.00771135	26.4021	27.8071	86.6157	0.0453738	1160.08	172.343	6.73119	50577.6	-123.512	22	495.738	495.248	-0.36278	-0.421473	-0.154241	2.46027	3.02659	-0.121174	-0.232102	0.327842	0.373365	0.654801	1.7537	1.63306	3.5739	5.61789	4.38558	-0.446843	0.699442	1.44895	-1.42534	-0.832312	2.54279	2.44799	2.54265	2.53706	2.56691	2.59501
PE	23	4	30.3262	19.9292	22.7858	0.206742	0.279653	0.111223	0.132225	0.0297521	0.00474067	17.4048	20.4271	92.5785	0.0267499	1077.22	101.395	10.624	44202.4	3123.71	29	783.74	386.863	-0.233089	-0.503124	-3.48384	-7.75575	-8.48316	0.282659	0.0392246	0.830313	0.99845	0.816004	1.57967	2.27624	4.19309	6.74178	5.46488	0.636696	-0.720897	0.414986	4.95227	4.73228	2.62933	2.69991	2.77281	2.76827	2.80072	2.55433
PE	24	4	25.3172	20.124	25.1563	0.318649	0.367236	0.0675546	0.074278	0.00824113	0.0055815	27.9483	28.1127	78.4132	0.0450953	785.474	124.907	6.28845	13602.8	-1893.19	24	69.5399	86.8652	1.54631	2.41048	5.0412	7.27165	6.94556	-0.318228	0.140816	1.24895	1.3509	2.33776	1.5168	0.13814	0.89877	1.97869	3.29817	0.7785	-0.235052	1.06601	0.498152	0.354069	2.64773	2.48218	2.61427	2.55928	2.51561	2.54286
PE	25	4	24.6657	19.5292	18.4488	0.91257	1.41824	0.120818	0.142337	0.00926984	0.00507032	22.5412	22.1174	82.1843	0.0444166	1344.76	156.915	8.56998	40225.4	1406.67	22	1079.7	1128.86	-1.06935	-0.691678	-1.31327	2.2985	0.0530994	-0.0555566	-0.670936	-1.30753	-1.89572	-3.12567	-0.238189	-0.639208	-1.77091	-0.568483	-0.241034	-0.0865321	0.050848	-1.02697	-1.41168	-2.13297	2.45746	2.42685	2.4016	2.43124	2.38465	2.43602
PE	26	4	31.0463	19.8204	16.7392	0.426035	0.377011	0.0964487	0.0923665	0.00852183	0.00476934	22.8397	24.6819	88.1164	0.0395585	915.185	321.44	2.84714	41440.6	-3861.17	21	882.391	708.255	0.522197	0.324585	-0.266636	-0.198052	-2.29311	-0.167928	0.0298692	0.629676	1.06984	1.49329	0.0239106	0.944408	-0.880178	-0.404753	-1.54933	0.47135	0.181273	1.46956	4.86962	7.26419	2.59992	2.65635	2.66176	2.63905	2.62892	2.61902
PE	27	4	24.2477	19.4758	20.6258	0.630906	0.746611	0.0834942	0.0825471	0.00584952	0.00977077	31.2102	34.3492	62.1799	0.0767748	769.009	415.778	1.84957	33161.7	-652.808	25	796.114	611.468	-0.262325	0.251604	1.0653	0.844179	0.81205	-0.023462	-0.0147153	1.23399	1.5146	-0.0315312	-0.170686	-0.471361	0.917343	1.24621	0.900138	-0.575801	-1.85077	-3.74198	-4.28382	-5.1951	2.66566	2.60843	2.73925	2.68854	2.74957	2.67051
PE	28	4	32.0628	20.5582	14.6749	0.445464	0.561313	0.0734116	0.0740868	0.0103808	0.00687492	14.2367	16.0061	65.564	0.0664699	820.387	343.095	2.39114	31692	-13656.9	19	322.035	349.629	-0.743941	-0.397121	1.71021	1.34201	0.673892	-0.355016	-0.432234	0.812805	1.39955	0.505575	-3.6932	-3.32109	-6.24381	-8.42278	-8.42296	-0.563595	-0.576182	0.465588	0.663337	0.182779	2.53721	2.50548	2.6074	2.58718	2.56861	2.53708
PE	29	4	30.3713	18.9511	16.6584	0.477253	0.5464	0.0690478	0.0794412	0.0176328	0.00484319	23.3805	25.5871	54.4608	0.279424	1904.12	1873.39	1.01641	88648.9	-21752	26	2089.04	1791.99	-0.515012	-0.151649	1.17903	0.792235	1.05158	-0.170103	-0.24568	-0.177208	-0.354188	-0.349923	0.0962796	0.209216	-0.0793008	-1.47309	-2.05883	-0.169609	-0.768035	0.372481	0.320814	0.0827347	2.53412	2.49265	2.6251	2.66703	2.60622	2.67379
PE	30	4	33.4819	20.2377	17.9859	0.79391	0.961813	0.262841	0.244492	0.0480679	0.00361643	16.96	17.7783	59.6916	0.0733916	793.574	199.954	3.96878	33633.2	-215.631	29	1466.19	1123.44	-0.00011258	0.122039	0.529412	-0.505081	1.28828	-0.897024	-0.166363	-0.42215	-2.0666	-1.5344	0.315102	0.985065	2.86467	1.49429	2.27352	0.568476	1.06753	1.7612	0.45806	0.534081	2.62381	2.62463	2.62097	2.61825	2.68964	2.4944
PEPE	31	4	33.8761	20.6412	19.7059	0.316562	0.290861	0.0496353	0.0624264	0.0152571	0.00722007	25.514	28.1438	117.731	0.0207284	1963.99	120.163	16.3443	32525.9	-5117.31	24	559.742	506.533	0	0	0	0	0	0	0	0	0	0	0	0	0	0	0	0	0	0	0	0	0	0	0	0	0	0
PEPE	32	4	23.595	19.2319	16.8134	1.26419	1.77568	0.265439	0.259197	0.0217547	0.00631072	27.6176	26.5026	64.6748	0.0594449	668.504	233.422	2.86393	61175.4	-402.911	26	1009.58	892.953	0	0	0	0	0	0	0	0	0	0	0	0	0	0	0	0	0	0	0	0	0	0	0	0	0	0
PEPE	33	4	35.4392	20.0601	23.4382	0.249919	0.367668	0.0241219	0.0243787	0.00518422	0.00537372	22.7283	22.6918	68.4715	0.0233166	563.435	32.0623	17.5731	26305.5	1965.94	29	453.576	253.691	-0.109905	-0.0379118	-0.344967	1.87108	1.91512	0.221108	0.269493	0.946407	1.58429	1.70828	-0.0753214	0.134419	1.17013	2.93452	1.70366	0.191611	-0.33927	-0.711267	-1.26189	-0.775179	2.31131	2.27486	2.44621	2.3776	2.47682	2.40049
PEPE	34	4	31.3193	19.9258	27.1461	0.432707	0.555933	0.0595898	0.0647136	0.00197271	0.00594111	22.1904	27.0437	75.2547	0.455638	1700.88	1982.67	0.857875	27261.2	2163.33	20	920.442	800.075	0.580587	0.195581	-0.454235	0.556935	-0.983894	0.220887	-0.150366	0.533349	1.40975	1.73715	-0.0556067	0.495886	1.88582	1.51295	-0.208947	0.690925	0.800117	1.38355	2.06146	1.32108	2.53914	2.52985	2.64024	2.61418	2.61634	2.56378
PEPE	35	4	34.9178	19.8783	24.5179	0.424256	0.584226	0.0926023	0.0838504	0.00731687	0.00612942	18.7806	18.8915	56.3495	0.049203	500.634	61.1702	8.18427	25870.8	1649.88	27	1145.45	770.943	-0.582757	-0.220342	0.584138	-1.34523	-0.608397	-0.144269	0.816167	1.62439	0.973493	1.03063	0.642612	1.36515	0.681759	-4.93222	-5.21954	0.435407	0.77378	2.07083	1.55181	0.970302	2.58901	2.60616	2.65044	2.61883	2.82382	2.7571
PEPE	36	4	31.72	19.752	22.1799	0.184519	0.237188	0.0789847	0.0776628	0.00376706	0.00598528	34.2974	36.3328	70.0469	0.0438366	701.484	121.164	5.78955	50721.2	3166.24	26	4265.6	2710.41	-0.0745904	0.207586	0.209422	1.35586	-0.171735	-0.510549	0.114663	-0.46991	0.307528	-1.57989	-0.860417	0.219356	-0.761512	-0.893919	-1.61733	-0.865973	-0.0954311	-0.21152	-0.917046	-0.370344	2.59668	2.57267	2.57135	2.58006	2.61261	2.64213
PEPE	37	4	28.428	19.2758	24.8305	0.265222	0.368592	0.0561545	0.0530947	0.013754	0.00747987	25.6348	24.3685	63.3014	0.0571944	486.622	73.225	6.64558	37374.7	-1136.57	29	695.382	436.939	-0.186587	0.0567027	-0.107538	-1.69485	-0.715558	0.402669	0.512433	1.10501	1.27504	-0.119207	0.136989	-1.60174	-1.62221	-1.92268	-2.25955	-0.46611	-0.422339	-1.4528	0.45717	-1.37531	2.68204	2.74995	2.71547	2.67832	2.66934	2.76561
PEPE	38	4	25.2923	19.6936	26.1578	0.269379	0.27881	0.079828	0.0757143	0.0279855	0.00493552	21.4818	22.4051	79.559	0.0446207	900.377	84.5491	10.6492	10272.8	638.303	21	53.268	66.5384	-0.205612	0.147853	0.0298468	-2.66925	-1.10365	0.177458	0.200386	0.986059	1.24295	-0.200471	-0.408507	0.431995	2.79448	3.28384	4.00274	1.17159	1.68407	3.92546	5.42617	6.22136	2.69724	2.80393	2.7082	2.70696	2.75241	2.66723
PEPE	39	4	33.2757	19.9598	24.3333	0.378334	0.566422	0.0579701	0.0593899	0.00550561	0.00619007	17.5294	16.1716	89.7399	0.0181717	1050.64	40.1656	26.1577	12887.7	780.49	24	248.326	227.181	0.753414	0.77075	0.987065	1.88122	2.20304	0.0325591	-0.46025	3.272	5.39526	5.52331	-0.101178	0.215355	0.566927	-3.1991	-2.74913	0.126463	-0.742385	-1.2259	-0.584851	-0.0817193	2.5237	2.45488	2.5513	2.47867	2.56735	2.57059
PEPE	40	4	30.7142	20.028	19.9363	0.30313	0.412081	0.0555438	0.0753786	0.005038	0.00590573	35.4187	32.5825	86.177	0.0376277	1209.8	210.225	5.7548	26332.9	6104.28	25	1548.25	1635.21	0.549594	0.251206	1.81034	1.57357	0.731309	0.341214	0.4789	2.21486	2.88026	1.48635	1.21368	-0.587799	2.47522	4.88299	4.59025	0.107529	-0.529628	0.727972	-0.746011	0.576015	2.6139	2.5914	2.68803	2.58218	2.59284	2.50733
All	41	4	28.192	19.6286	21.5436	0.474978	0.471357	0.0893217	0.102183	0.0503662	0.00526925	28.4152	26.8111	92.921	0.0550545	1251.93	265.791	4.71021	43287.7	-4601.25	27	2589.03	1449.36	-0.283679	-0.0833107	0.67052	3.68582	3.71266	0.257352	-0.180102	0.179615	1.34396	0.0212762	-0.693682	1.28766	5.66986	8.93998	9.10751	-0.648226	-0.636141	-0.613919	-2.21502	-1.84223	2.62405	2.47907	2.60073	2.55509	2.66466	2.50969
All	42	4	31.6883	20.416	27.2095	0.245938	0.284458	0.0951487	0.089555	0.0194806	0.00636198	25.2388	22.9198	89.575	0.046994	1318.4	107.27	12.2905	121605	-34894.8	33	3016.7	1941.54	0.450628	1.59358	2.24532	5.25495	4.78952	-0.178684	-0.173793	0.638817	0.38147	1.52156	1.49225	0.118709	3.08618	4.2969	4.97384	0.913983	1.40224	2.11639	3.90809	4.31874	2.58369	2.34907	2.6254	2.59396	2.64252	2.58308
All	43	4	34.091	20.2215	23.7102	0.27866	0.329257	0.0875675	0.183081	0.00118982	0.00907028	22.097	18.558	99.2893	0.0117233	1210.88	58.6532	20.6448	57944	-6133.66	26	2520.03	1421.07	1.38669	0.558378	1.45332	1.32458	0.888714	0.963649	-1.14493	-2.36311	-3.89186	-3.84692	0.0861234	-0.596617	-2.69271	-2.34422	-2.14694	-0.901622	-1.63077	-0.78512	-0.474793	0.258206	2.385	2.37658	2.41645	2.42648	2.37786	2.33657
All	44	4	33.432	19.9803	19.9737	0.964935	1.17419	0.0737083	0.0779334	0.00838694	0.00477317	24.3363	24.0022	76.1177	0.0630943	1049.51	199.807	5.2526	21227.4	-4576.99	26	880.603	731.89	0.290215	0.0519522	0.743002	1.01565	-0.337314	-0.116298	-0.0518831	0.0846269	0.116804	-0.00939247	0.24935	0.00496028	0.949486	2.19654	1.00199	-0.0413514	-0.340736	-2.65568	-3.24436	-2.67022	2.61716	2.68195	2.69203	2.67595	2.77041	2.76506
All	45	4	26.969	19.6217	24.2241	0.232205	0.321107	0.076449	0.0658447	0.0126705	0.00347754	20.4847	20.2524	58.9351	0.0490051	445.028	71.4762	6.22623	5750.27	5727.36	18	102.097	152.316	-0.649442	1.86892	6.67142	8.94667	9.13319	-0.831302	-0.229964	0.5439	0.0623399	-0.17086	-0.280978	0.083524	0.569682	0.691334	-0.413807	-0.750599	-0.278915	0.122661	-0.516206	-0.425167	2.47432	2.52506	2.60989	2.61217	2.61434	2.73901
All	46	4	28.9535	19.9787	20.6581	0.600053	0.771441	0.0605471	0.148209	0.00235029	0.00588653	20.8636	19.9956	76.4263	0.0484168	1067.89	238.3	4.48126	51193.4	8959.63	25	2637.23	1771.44	0.0418628	-0.62523	-0.11752	-0.0869713	-0.519186	-0.426494	-0.534133	2.53128	0.970645	2.00734	-0.62206	-0.878018	-0.0196625	-0.259147	1.0853	0.429142	-1.07784	-0.48213	0.5932	0.172341	2.56957	2.57723	2.64775	2.61549	2.66	2.63319
All	47	4	21.6657	20.0395	23.3583	0.943339	1.13893	0.0820995	0.0774049	0.0201003	0.00580225	26.1786	29.3236	90.939	0.0323477	1211.74	118.425	10.2321	67590.5	8183.82	24	538.515	582.335	-0.404665	-0.111165	-1.41205	-1.021	-2.9241	0.0177495	-0.212327	-1.41074	-1.65597	-0.571507	-0.233566	-0.572264	-0.160728	0.982253	1.02159	-0.251591	1.47831	3.20581	5.06659	2.71838	2.64036	2.70589	2.65121	2.68678	2.68931	2.66311
All	48	4	30.7024	18.7885	26.2108	0.20517	0.265799	0.116742	0.113027	0.0445493	0.0076425	21.3559	21.4737	76.1576	0.0440521	899.308	48.9632	18.367	124577	3292.25	27	8067.29	4172.69	0.789105	0.728464	-0.359861	1.25549	2.89967	-0.272773	0.127126	0.527883	1.08182	0.487023	0.512903	-0.33616	-0.119205	1.74878	0.655709	0.597195	1.1011	1.00691	3.50377	2.2894	2.70169	2.61878	2.63733	2.62456	2.69291	2.58701
All	49	4	28.3418	20.0196	22.4642	0.221293	0.305443	0.0317448	0.0310285	0.00366634	0.00729004	29.8771	27.7362	85.4214	0.0364928	1261.37	127.047	9.92835	19772.6	180.5	17	197.142	211.495	-0.21891	0.0261814	0.252613	2.33429	3.86248	1.50752e-05	0.33385	0.252009	-0.536342	1.70974	-0.67912	-0.812593	0.134732	0.19801	-0.223973	-0.222838	-0.32852	-0.755552	-0.61628	-0.386052	2.65897	2.5435	2.54585	2.51617	2.59288	2.5809
All	50	4	35.3569	20.5953	19.7472	0.7447	0.624404	0.106777	0.104518	0.00488758	0.00646568	27.5474	32.9363	100.948	0.0405115	2262.6	266.391	8.49355	72640.6	14269.3	27	2417.7	1590.27	-0.334347	-0.816952	-0.523989	-0.683837	-1.43003	-0.348433	0.299082	-0.674321	-0.614861	0.0557927	-0.855805	-0.631365	1.59823	4.3358	3.72353	0.243624	0.244303	-0.246628	0.278491	0.513181	2.7235	2.72814	2.63837	2.64532	2.83714	2.64974
Manual	1	5	26.1057	20.4557	18.6641	1.69372	2.47376	0.0914521	0.094849	0.0106405	0	0	0	81.2671	0.0402051	1059.97	136.506	7.76501	20311.2	388.676	23	717.768	648.249	0	0	0	0	0	0	0	0	0	0	0	0	0	0	0	0	0	0	0	0	0	0	0	0	0	0
Manual	2	5	25.5747	19.6054	24.7137	1.19524	1.6603	0.0880634	0.0887186	0.0402316	0	0	0	80.3139	0.0474036	1319.49	176.505	7.47564	24400.7	3986.66	21	714.93	514.388	0.038423	0.406556	0.480733	-0.995087	-1.78572	0.0719905	0.29249	-0.378804	-0.00120672	-0.400763	-0.0932159	-1.51878	-3.97595	-4.96777	-4.89235	0.209241	-0.345375	-0.956969	0.936538	-1.1275	2.59131	2.61871	2.60688	2.63768	2.60907	2.71515
Manual	3	5	29.2002	20.8784	19.7933	0.240599	0.343045	0.142137	0.132088	0.0121744	0	0	0	72.3456	0.0380034	860.36	106.716	8.06218	8943.57	-1824.86	24	84.7474	97.0267	-0.0458078	-0.189381	0.0555784	-0.0608784	-0.32482	-0.0298289	0.155802	0.532756	-0.453661	-0.296308	-0.997597	-0.298173	0.323268	1.8172	3.78326	-1.24545	0.56904	0.141176	-1.04186	1.07033	2.7072	2.71818	2.72072	2.71661	2.76981	2.79564
Manual	4	5	32.4419	19.9478	17.0658	0.349611	0.460459	0.0567007	0.0594023	0.00639129	0	0	0	53.7169	0.165041	541.4	625.868	0.865038	27409.7	-16106.7	28	151.979	296.592	-0.0480423	-0.129239	1.60088	1.50941	2.09486	-0.253953	-0.0759649	-0.686487	-0.275886	0.0361474	0.878649	-0.264348	2.73049	2.83062	5.18997	1.91579	2.41037	4.15306	3.41957	2.26529	2.6319	2.55395	2.63031	2.60248	2.89057	2.72932
Manual	5	5	25.3709	20.0836	19.3548	0.344694	0.444553	0.0671967	0.0840767	0.00596272	0	0	0	80.5013	0.05096	1051.98	108.79	9.66984	27179.6	4685.2	25	1303.42	945.624	-1.4881	-1.74664	-1.60854	-0.374963	-0.991991	-0.0708722	0.679461	-0.903271	-2.2588	-2.70594	-1.31462	-2.72482	-4.75108	-3.21192	-2.52244	0.0038625	1.17651	3.8045	5.28804	6.15243	2.75456	2.64669	2.59027	2.58752	2.74805	2.69926
Manual	6	5	26.5069	19.5225	21.5965	0.394326	0.568034	0.112431	0.10912	0.008133	0.00881761	32.5313	32.9732	87.616	0.0333515	1021.43	120.263	8.49324	14956.6	-2302.45	22	488.615	432.4	-0.125776	-0.286504	0.329195	-0.0813142	0.133293	0.434974	0.732078	1.23319	2.93111	1.86337	0.515501	0.120787	2.82414	7.77526	8.73058	-0.697603	0.158344	-0.806561	-1.09149	-1.19068	2.73217	2.72127	2.56614	2.56729	2.7702	2.49163
Manual	7	5	22.5749	19.9453	21.0138	0.796744	0.863339	0.0950001	0.132091	0.016049	0.0131607	33.2708	31.2267	83.8919	0.0570761	1299.9	193.252	6.72642	19299.4	724.41	21	228.287	227.528	-0.0281909	-0.381077	-1.01364	0.0614512	-0.330655	0.0273623	0.171193	0.227604	0.324081	0.550474	-0.628511	-2.57798	-5.72385	-6.77835	-6.21854	-0.584118	0.195201	0.834927	0.115326	1.33358	2.65106	2.67103	2.59114	2.58547	2.2636	2.6187
Manual	8	5	28.8644	19.2453	22.3053	0.182513	0.196489	0.0285675	0.0321755	0.00500439	0.0133723	30.4162	31.664	95.9183	0.0317236	1397.33	105.539	13.24	28735.5	-1736.93	27	364.134	206.932	0.483223	0.36148	2.19678	3.11009	2.90238	0.0930222	0.218632	0.686991	1.08501	1.87421	0.0344168	-0.801431	-1.10338	-4.9308	-5.61064	-0.085849	0.544403	-0.0377352	0.839167	-0.453392	2.58053	2.4617	2.58167	2.55628	2.46501	2.8527
Manual	9	5	28.3969	19.6798	22.8544	0.628444	0.727251	0.128952	0.206301	0.0188574	0.00884494	30.025	29.2297	91.048	0.0347987	1447.54	96.7988	14.9541	33180.7	-2475.1	30	961.009	744.772	-0.347301	0.767211	1.70528	1.85669	1.34394	-0.308091	0.313073	0.050537	-0.361401	-1.21915	-1.24147	1.40867	5.84321	9.67401	9.93301	0.0826382	0.455721	0.118638	0.88735	0.866921	2.68443	2.61175	2.66277	2.65367	2.6108	2.41945
Manual	10	5	34.108	20.9575	22.4115	1.45899	1.73475	0.0523743	0.0534332	0.0219193	0.0126992	21	19.8007	90.9707	0.0273222	1337.72	92.7896	14.4167	58444.2	-17389.7	24	450.511	495.218	-0.301449	-0.319309	-0.00601958	-1.67494	-0.475576	0.0376882	-0.168359	-0.445665	-0.544378	0.511356	0.204706	-1.84026	-1.83443	-2.49326	1.2998	-0.261356	1.45633	0.783369	0.756286	2.82328	2.52218	2.53575	2.59061	2.59412	2.7134	2.63189
Random	11	5	25.7596	20.0664	18.7043	1.1485	1.24556	0.102682	0.17393	0.0144632	0	0	0	74.5846	0.0703187	1019.45	240.795	4.23368	17831.5	1622.35	23	486.012	999.628	-0.348117	-0.160341	1.39936	0.270746	1.68295	0.386849	-0.93818	-0.875911	-1.5942	-1.97729	-1.26014	-1.21937	-1.11458	0.0546197	-3.76587	0.0140949	-1.21026	-1.50632	-1.13399	0.00710371	2.60523	2.59384	2.6334	2.74165	2.60089	2.92531
Random	12	5	33.1882	20.5579	19.5038	0.535503	0.673862	0.0586029	0.0831017	0.0322083	0	0	0	85.6975	0.0647664	1534.89	411.292	3.73187	43830.8	-7174.36	27	1640.42	1205.12	-0.145264	-2.44893	-5.13096	-5.82413	-7.43164	1.8698	1.42295	2.78295	3.86817	4.12895	-1.89672	-0.499973	-0.520809	1.69521	3.06306	-0.473375	-0.721174	-1.81131	-2.65422	-1.00313	2.53026	2.51543	2.64383	2.45958	2.53502	2.65947
Random	13	5	31.4011	20.1089	23.2905	1.0176	1.01826	0.0572898	0.0608228	0.00697749	0	0	0	75.4434	0.0618726	1219.07	352.29	3.46043	22267.8	-13060.3	25	260.875	766.869	-0.694323	-0.351537	-0.77732	-0.994903	0.0471737	0.163728	-0.143376	0.551484	0.5722	1.07286	-1.65031	0.242447	3.34228	5.56726	4.50995	-0.329437	-0.382668	1.23061	0.631225	2.56654	2.51832	2.56459	2.60646	2.60859	2.67054	2.78494
Random	14	5	22.3796	19.8787	18.3127	0.717621	0.90057	0.212886	0.385718	0.0323384	0	0	0	71.9545	0.0802911	2027.78	310.205	6.53691	28050.1	-380.789	19	127.613	134.029	-0.781198	-2.15507	-6.29405	-8.56878	-8.46117	-1.16097	0.240747	-1.03746	-1.01271	1.24696	-1.33467	-1.0977	-2.4747	0.73269	7.72279	0.0451527	0.320422	-0.120158	2.30487	5.19507	2.66347	2.62138	2.66476	2.64558	2.80038	2.47065
Random	15	5	24.6534	20.0806	18.6548	1.04578	1.28227	0.0712678	0.108083	0.0153848	0	0	0	72.5231	0.0685335	1002.49	157.341	6.37144	33476.2	1229.74	23	632.326	462.635	-0.804394	-0.611509	-1.06719	-0.810081	-1.03819	0.00778953	0.121275	0.648761	0.0229962	0.532947	1.24716	1.71717	4.89367	6.28732	6.80921	0.685875	0.607665	0.202616	1.04988	0.442206	2.54445	2.51899	2.48928	2.48975	2.54943	2.54728
Random	16	5	33.8776	20.4746	17.3073	0.99214	1.44512	0.0924869	0.100925	0.0113019	0.00588924	18.9679	19.7358	88.0751	0.0388041	1481.01	133.978	11.0541	8462.29	-4836.17	25	94.4559	371.577	-0.367439	-0.630744	-0.722156	0.223606	-0.766024	-0.480129	-0.744272	-1.71649	-0.466188	-2.10689	-0.876448	-1.89544	-2.77002	-4.43648	-6.00163	-0.781231	0.23507	-1.737	-1.76966	-0.668443	2.44887	2.4594	2.5366	2.57098	2.53191	2.80957
Random	17	5	29.0941	19.3689	17.9112	1.21882	1.5805	0.0504594	0.0640042	0.00275067	0.00649378	29.8285	31.8933	66.1083	0.0817188	1169.37	300.181	3.89555	11008.2	-2951.47	29	10.2423	12.3373	1.06919	3.25731	6.61885	8.64834	8.52814	0.0778505	-0.0199175	1.12071	-1.7698	-0.796302	0.733344	2.07034	2.19214	4.69308	3.08914	-0.417236	-2.7225	-5.84693	-8.06874	-7.72935	2.63447	2.60959	2.66772	2.67506	2.56507	2.73878
Random	18	5	32.0504	20.2731	27.7031	0.38542	0.458952	0.0700237	0.0928432	0.00471049	0.0074391	25.7742	26.4558	80.5322	0.0282313	1078.17	69.0181	15.6215	19218.7	-1504.75	25	106.687	174.299	-0.318915	0.0772314	-0.204259	-1.86664	-1.72492	-0.0160214	-0.522266	0.00469056	-0.401088	-0.771109	-0.659672	0.022729	-2.0944	0.895764	0.062563	-0.0436051	-0.394576	0.67959	-0.261235	0.271952	2.598	2.71029	2.68524	2.74554	2.65235	2.69303
Random	19	5	25.5619	19.5156	26.0996	0.231285	0.263259	0.0582974	0.0547956	0.00376988	0.00982094	19.2669	20.1565	115.822	0.0158711	1900.25	97.5204	19.4857	46878	2544.61	23	1077.78	859.236	0.01771	2.47187	5.70584	8.15899	8.12698	0.155036	-0.158487	-0.874851	-0.799508	-0.623808	0.488483	-0.704991	-1.20998	-3.38606	-4.75068	0.160238	-0.287462	-0.369961	-0.623088	-0.873592	2.57969	2.46009	2.65093	2.6685	2.60848	2.81781
Random	20	5	32.3049	20.8239	19.1313	0.465164	0.545003	0.0513159	0.0551783	0.0255359	0.007018	25.4715	26.852	83.8424	0.0405104	874.922	293.25	2.98353	41610.2	-199.298	28	1355.68	813.791	-0.415439	0.40983	2.1133	0.72615	1.49	-0.675731	0.370637	-0.809233	-1.86687	1.01369	0.253628	0.170609	-0.637921	-0.744914	0.0684887	0.129461	0.0200643	0.665663	-0.493839	-0.0922117	2.66913	2.62832	2.61673	2.64875	2.5116	2.93196
PE	21	5	27.5233	19.7903	21.8332	0.490127	0.495203	0.109785	0.103798	0.0520491	0	0	0	84.7966	0.0690904	1388.77	192.789	7.20357	47872.7	11756.2	27	2443.04	1846.71	-0.269673	0.0669771	-0.170167	-0.696149	0.332676	0.204903	0.162221	0.339319	0.177443	0.108463	0.212904	0.0685996	-0.654846	-0.636825	0.420842	-0.264734	-1.15531	-1.99844	-3.66259	-3.42238	2.70756	2.72461	2.58787	2.60176	2.80068	2.85366
PE	22	5	26.3243	19.9936	17.2917	0.904078	1.0033	0.0840908	0.110031	0.0167613	0.00675326	25.381	26.5775	92.063	0.0470351	1326.82	197.153	6.72989	50450.7	-2007.44	19	338.362	394.437	-0.253877	-0.510733	0.271526	2.22047	4.03634	-0.309737	-0.168728	-0.669159	0.305138	1.21541	1.94404	2.1628	4.91974	5.84664	5.935	0.145413	-0.100719	0.150386	0.281933	-1.51233	2.53349	2.39032	2.51403	2.48811	2.53633	2.53093
PE	23	5	30.7605	20.2742	22.5667	0.31951	0.346109	0.094639	0.10935	0.0178558	0.00477564	16.731	20.0469	92.7037	0.0224018	1095.38	72.1097	15.1905	45685.1	132.97	31	589.867	423.362	0.235186	0.270506	-0.0712818	0.248917	-1.08326	-0.155353	0.966947	0.913921	1.00883	-0.343656	0.0184115	1.0893	3.83397	6.27377	3.48757	0.137287	-1.13371	1.89157	5.53277	5.02601	2.70175	2.72489	2.78081	2.76055	2.80025	2.65582
PE	24	5	25.373	20.0597	25.6255	0.251625	0.27435	0.0669507	0.0709886	0.0108734	0.00516637	28.2725	28.4198	79.905	0.0322369	907.663	75.9389	11.9525	13206.8	-221.598	21	55.7235	53.3059	1.09123	2.03754	4.30179	5.27009	5.99223	0.242208	0.11761	0.301327	2.69165	0.993622	-0.0674242	-0.493078	-0.73971	-1.57916	-2.85602	0.585562	-0.185814	0.411778	1.04973	1.22107	2.66373	2.50976	2.64297	2.55355	2.60005	2.59642
PE	25	5	23.9634	19.6342	20.9674	0.857693	0.842043	0.124465	0.142149	0.0306975	0.00517331	22.0083	21.4992	87.9665	0.0463712	1549.53	157.485	9.83924	41450.5	-1892.55	14	675.719	736.64	-1.20676	-2.38534	-5.58973	-0.258664	1.17087	-0.252633	-0.469937	-0.921862	-1.67811	-2.32847	-0.42799	-0.387167	-2.16915	-0.28285	1.10652	1.35483	1.6029	3.18416	-0.0625394	-1.93737	2.39901	2.35416	2.34461	2.35283	2.36001	2.39609
PE	26	5	30.9398	19.9049	17.2041	0.472287	0.751827	0.0799121	0.0894727	0.0184103	0.00516905	22.3303	23.9001	90.7807	0.0343325	1302.13	195.337	6.66607	42300.9	2256.77	21	812.379	675.002	-0.702207	-0.594461	-2.43809	-2.92599	-4.5365	0.0597891	0.564342	0.284218	1.20881	-0.442674	0.868769	2.0632	4.10675	5.41318	4.39355	0.561222	1.14503	4.95316	3.97881	6.16792	2.5908	2.6196	2.6675	2.66215	2.64297	2.61384
PE	27	5	23.7688	19.579	21.1982	0.329647	0.43858	0.0837602	0.0846688	0.00285381	0.00911655	30.7831	32.0898	62.284	0.075115	558.35	335.996	1.66178	32849.2	1349.44	24	946.718	686.986	0.2783	0.0335813	0.302895	1.25627	0.131761	0.0402706	-0.10718	0.736339	0.839972	-0.23723	0.0649287	-0.305704	-0.694946	0.974668	0.561171	0.430953	-1.44976	-2.58155	-1.89517	-3.33104	2.66469	2.62039	2.71619	2.69074	2.69833	2.66965
PE	28	5	31.328	19.2872	13.0777	0.484165	0.466623	0.0546314	0.0547529	0.000676229	0.00731844	14.5909	16.1082	62.7522	0.083488	684.75	568.463	1.20456	34591	-5013.08	21	843.95	922.199	0.0749304	-0.787064	-0.22583	0.260562	0.283525	0.249874	-0.154806	0.583413	-0.0066725	0.324425	-0.888061	-2.35342	-5.79167	-8.46919	-8.30843	0.296396	0.408342	1.07594	-1.11983	0.415573	2.54575	2.53115	2.59655	2.5856	2.5824	2.57979
PE	29	5	29.4617	19.6584	16.7667	0.357117	0.42807	0.0739219	0.0843245	0.0193912	0.0047336	23.7387	25.973	55.9171	0.302564	3035.5	6459.75	0.469909	87073.6	-8766.72	26	1853.29	1535.79	-0.394386	-0.420429	0.353271	1.5141	1.50909	0.0705437	-0.643708	0.252486	-0.320401	0.60524	-0.456574	-0.0986202	0.430286	-1.52447	-1.89276	-0.180371	-0.998821	0.0136693	0.807936	0.969404	2.57783	2.49819	2.63655	2.63097	2.60418	2.62548
PE	30	5	33.8896	19.7967	17.6728	1.52051	1.59229	0.412101	0.350688	0.0200009	0.00304613	17.1206	17.8417	60.5687	0.104368	1007.44	240.566	4.18777	39110.4	-4527.83	23	2611.98	1905.63	-0.474711	-0.281327	-0.227883	-0.987592	-0.240822	-0.786548	-1.02328	-3.15791	-3.53851	-3.80278	0.814746	0.571168	1.32078	2.51334	-0.141201	0.807219	1.03977	1.29198	0.450734	-0.746412	2.62374	2.62323	2.53693	2.57834	2.71201	2.58682
PEPE	31	5	34.1626	20.3039	19.7643	0.298858	0.290861	0.0513915	0.0594243	0.0057703	0.00726918	26.06	28.5739	117.824	0.0328634	2535.55	581.39	4.36119	36047.2	1824.65	26	1333.61	967.389	0	0	0	0	0	0	0	0	0	0	0	0	0	0	0	0	0	0	0	0	0	0	0	0	0	0
PEPE	32	5	23.0266	19.4135	13.625	1.3757	1.62002	0.213879	0.214202	0.0181029	0.00630145	27.1061	26.111	65.0433	0.0604104	661.805	239.814	2.75966	62882.6	3915.83	25	882.181	657.306	0	0	0	0	0	0	0	0	0	0	0	0	0	0	0	0	0	0	0	0	0	0	0	0	0	0
PEPE	33	5	35.5154	20.0093	22.6847	0.369506	0.382269	0.0515097	0.0536328	0.0289835	0.00583282	23.1304	22.8104	67.8185	0.0351148	597.654	31.4267	19.0174	27953.7	1093.83	30	488.486	212.33	0.0189679	-0.0223149	0.744406	1.46716	1.14401	-0.0534952	-0.529243	1.2174	2.76416	2.19888	0.236018	0.317071	2.83042	4.73747	2.17437	0.0171545	-0.460055	-1.15029	-2.03811	-1.45599	2.34479	2.29844	2.43731	2.39506	2.49378	2.40537
PEPE	34	5	31.3663	20.3185	26.5913	0.635171	0.87961	0.0501898	0.0521858	0.0459474	0.00522392	22.5003	26.9158	75.3383	0.0724146	846.518	713.795	1.18594	29437.3	2670.97	22	900.72	813.91	0.114938	0.329067	-1.05578	-0.693834	1.03838	-0.421275	0.484967	0.957435	1.28957	1.15824	0.160703	0.153981	1.12924	0.20973	1.71334	0.474778	0.250866	1.70776	1.77383	1.78633	2.53115	2.55626	2.64528	2.61063	2.60893	2.58177
PEPE	35	5	34.9765	19.9504	24.1257	0.253017	0.396238	0.0711568	0.0644219	0.0122667	0.00624028	18.4618	18.5642	58.4109	0.0493672	507.673	62.8263	8.08058	26510.7	3072.85	21	1229.56	749.717	-2.81314	-2.29781	-2.51234	-5.80713	-7.79673	0.129068	0.265256	0.355007	-0.0796754	0.866018	0.408369	1.2023	0.957957	-1.9291	-4.89961	0.390673	0.959649	0.110796	-0.683295	-0.326005	2.59311	2.59376	2.65141	2.61052	2.85317	2.79369
PEPE	36	5	31.6785	20.0634	22.0318	0.207475	0.241996	0.0757171	0.0740554	0.0066977	0.00590682	33.2778	35.4772	68.3192	0.0421389	616.933	111.813	5.51755	48939.9	-4095.5	29	2542.19	1812.63	-0.280054	-0.571258	0.152918	-0.114621	0.335684	-0.169629	-0.188348	-0.794712	-0.453664	-0.185374	-0.387844	-0.995721	-1.19058	-1.0797	-1.39188	-0.980173	-0.191436	-1.0595	-0.887335	-0.15031	2.60791	2.60134	2.57263	2.58542	2.62218	2.63936
PEPE	37	5	27.4371	19.3555	25.1128	0.411459	0.554539	0.0542571	0.0513239	0.00548767	0.00684216	25.7291	24.0189	63.5455	0.0716381	607.06	112.196	5.41069	37435.6	-871.039	26	624.768	348.773	-0.882919	-0.623063	-1.36179	-2.62646	-2.24042	0.367343	-0.268058	0.256186	0.439854	0.119531	2.42674	3.59735	7.23957	8.76591	8.91262	-1.19256	-0.591617	-0.376773	-0.270051	-1.07435	2.60743	2.74339	2.71928	2.70333	2.70803	2.79033
PEPE	38	5	24.9787	19.9852	27.6734	0.356775	0.42154	0.0706458	0.0754534	0.00259229	0.00474782	21.9274	23.1506	78.8103	0.0361929	675.567	50.4443	13.3923	10969.8	-121.218	22	44.1612	51.1146	-0.133674	-0.054919	-0.709036	-2.04783	-3.85223	-0.785119	0.151171	-0.510177	-0.860108	-0.981821	1.15856	0.781488	1.38759	2.09997	0.99542	0.870466	1.47572	3.86986	7.47445	7.79491	2.67479	2.7632	2.64887	2.65815	2.63509	2.59846
PEPE	39	5	32.7575	19.9668	23.4242	0.542235	0.707763	0.0542809	0.0562834	0.00126454	0.00664566	17.6839	16.1654	88.5075	0.0151461	1024.11	44.3843	23.0737	15328.1	-4756.55	23	352.489	414.967	0.00712122	0.0283318	-0.0305376	-0.250331	-0.511792	0.0317999	0.0588343	0.0232162	0.0366855	-0.190093	0.0450527	0.0297415	0.078314	-0.464442	-0.327911	-0.00838354	-0.0110692	0.0466751	0.210953	0.116327	2.43271	2.3877	2.44732	2.40631	2.45194	2.4593
PEPE	40	5	30.8653	20.0183	18.9225	0.331516	0.450639	0.0553463	0.0700179	0.0157088	0.00676362	33.5532	30.4445	83.9509	0.0390786	1091.46	291.396	3.74563	24562.3	-1764.65	26	730.153	1115.55	0.764918	0.245402	2.51292	3.63057	1.89678	0.163267	1.13409	1.2405	-0.257642	2.57777	0.244937	0.27704	-1.03676	-0.311397	2.62258	0.483531	0.455202	-1.84273	-0.613593	-1.2119	2.63127	2.57738	2.66489	2.54149	2.57918	2.50919
All	41	5	26.9868	19.2424	22.2506	0.442894	0.430709	0.0986891	0.286373	0.00276788	0.00527152	28.8834	26.8229	91.5341	0.0526523	1357.71	424.413	3.19903	45690.4	-141.84	31	2041.7	1337.92	-0.309128	0.456662	0.740204	3.29772	1.30555	-0.348639	-0.145021	0.606232	-1.55081	0.180307	2.71359	3.13722	6.62172	8.48422	7.84788	0.111707	1.57667	0.97905	0.106215	-3.41584	2.60596	2.49251	2.59378	2.56376	2.68081	2.55603
All	42	5	31.4699	19.9523	27.3785	0.248818	0.35075	0.0736205	0.0773602	0.0151273	0.00660702	25.4595	23.3317	90.4496	0.0404446	1405.94	93.1422	15.0945	119013	804.933	25	4010.04	1843.79	-0.85957	-0.0458864	3.65597	5.60515	4.6441	-0.439427	-0.699617	-0.0593815	0.0732286	-1.19577	0.233569	1.79535	2.43539	7.74583	8.12525	0.457769	1.17738	2.03937	2.44329	2.02875	2.60189	2.51653	2.6067	2.58647	2.68959	2.53236
All	43	5	33.8443	20.029	25.5327	0.240105	0.383959	0.0945306	0.118336	0.0316528	0.0103815	21.2267	16.9753	102.531	0.0165862	1379.08	62.1219	22.1995	62567.8	-1148.31	29	2778.62	1526.19	0.188476	0.75427	1.23412	2.16285	2.22514	0.164512	-1.44746	-1.13806	-0.580039	0.794157	0.93325	-0.0588309	0.2864	-0.26212	0.936502	-0.962739	-1.15358	-1.15532	-2.47199	-0.135035	2.32635	2.2581	2.35086	2.39234	2.37467	2.3341
All	44	5	32.9966	19.7224	19.5535	0.995306	1.27022	0.0716566	0.0839843	0.0081084	0.00508953	26.6355	26.3274	79.7044	0.0342065	1050.05	146.719	7.15687	23015.1	-6535.88	29	939.983	680.621	-0.494602	-0.0688153	-0.866053	0.90925	-1.42223	-0.135697	-0.274051	-1.28549	-0.345988	0.797266	0.629747	0.538861	1.19206	1.97418	1.41381	0.0618824	-1.49074	-1.64349	-1.92281	-3.18251	2.60879	2.70782	2.69763	2.6805	2.80013	2.68586
All	45	5	26.4085	19.6611	23.4321	0.26005	0.391322	0.0850464	0.0755737	0.00120283	0.00354377	19.7645	19.2918	58.3942	0.0450869	454.595	105.685	4.30141	9374.34	2443.99	23	117.202	249.017	-0.94575	-0.881382	-2.77426	-1.52008	-4.38324	-0.117918	0.452435	-0.556242	0.727273	0.225684	1.49397	1.7643	2.39921	3.07554	1.14546	-1.46957	0.101706	-0.721123	-0.68412	0.356066	2.40807	2.63658	2.5835	2.59438	2.56545	2.71561
All	46	5	28.5327	19.7355	20.748	0.209665	0.227436	0.056928	0.0734237	0.0130505	0.00577176	22.2561	21.0981	71.5447	0.0525392	793.789	119.652	6.63412	53358.9	-2101.38	23	2335.7	1841.67	0.582483	0.590702	-1.67904	-1.52994	-2.69128	0.132239	-0.171242	0.688057	-0.765227	-0.606374	-0.274964	-0.0810486	0.732643	0.552216	0.691805	1.13812	0.471073	1.62893	0.869388	1.68607	2.55453	2.52244	2.62623	2.621	2.64279	2.5812
All	47	5	21.6536	20.0567	21.0726	0.913634	1.08485	0.0934464	0.109127	0.0277602	0.00575897	26.6869	29.167	92.5199	0.0342321	1387.7	91.5708	15.1544	62400	6612.18	24	890.491	663.875	0.174063	0.0791723	-0.222619	-0.63296	-1.32905	-0.0443358	-0.118599	-0.261077	-0.233563	-0.215212	0.134758	1.20055	-0.120312	1.43683	-1.14494	-0.347068	0.327734	0.811654	1.48156	1.93349	2.70497	2.74442	2.72324	2.72655	2.73031	2.65204
All	48	5	29.7719	19.5588	27.2926	0.211031	0.27566	0.112793	0.116088	0.0185699	0.00800199	20.9752	21.041	74.7988	0.036354	730.444	57.8404	12.6286	134059	1230.86	30	6685.98	3829.98	-0.658322	-0.047848	0.133259	2.8856	2.86906	-0.412262	-1.54367	-5.60116	-8.11313	-8.52366	-0.0321379	0.231197	2.15579	4.34104	4.40568	0.656613	0.252349	0.861182	2.73685	0.119089	2.78644	2.66986	2.50771	2.6383	2.71316	2.64144
All	49	5	28.1552	19.9066	22.7871	0.313484	0.450335	0.0486176	0.0471566	0.0148702	0.00695705	29.9032	27.5074	87.2401	0.0342736	974.347	151.948	6.41238	19724.4	-646.036	17	226.974	197.313	-0.321392	0.118555	0.0151595	2.09139	1.68683	0.0909066	0.562311	0.474535	-0.607313	0.346586	-0.311052	0.520856	0.883804	0.491696	-0.403226	-0.461827	-0.871428	-1.84104	-2.62478	-2.1463	2.65359	2.55893	2.5483	2.52051	2.57684	2.58334
All	50	5	35.4571	19.4486	18.2932	0.713677	0.894318	0.100567	0.09724	0.00591262	0.00576846	26.8061	32.6617	99.3582	0.0390771	2308.69	328.088	7.03682	56070.9	14530.5	26	1235.98	1307.35	-0.313934	-0.310154	-1.29343	0.754918	-0.996134	0.0899097	-0.29747	0.152931	-0.510002	0.650006	-0.180404	-0.696214	1.20619	2.79947	1.79864	0.382363	0.0533685	-0.829165	0.48631	1.104	2.6969	2.74517	2.63855	2.64759	2.80282	2.6783
Manual	1	6	25.9483	19.4956	18.7456	1.97557	2.49464	0.116147	0.114376	0.00894445	0	0	0	80.836	0.039756	1004.29	154.087	6.51765	19343.8	-72.648	20	663.591	588.727	0	0	0	0	0	0	0	0	0	0	0	0	0	0	0	0	0	0	0	0	0	0	0	0	0	0
Manual	2	6	24.9361	19.537	30.123	1.29249	1.78759	0.092194	0.0887	0.0209905	0	0	0	84.4788	0.0431115	1224.23	143.81	8.51287	26138.2	1383.97	22	613.175	484.105	-0.339143	0.00118736	-0.755801	-0.643618	-1.76106	0.16188	0.359544	-0.515484	-1.5683	-1.55185	0.943141	1.85163	-0.867899	-2.2758	-2.47399	1.20082	-0.548725	0.317298	0.283538	-1.53182	2.51813	2.53545	2.54928	2.58283	2.55356	2.71762
Manual	3	6	29.5752	20.8793	19.6686	0.211063	0.29582	0.165324	0.155299	0.107142	0	0	0	72.5377	0.0342336	925.247	115.451	8.01419	9998.72	-2316.56	28	81.1172	89.7127	0.0887435	-0.444585	-0.161993	-0.699491	-0.235222	0.0238042	-0.134932	0.0437085	-0.31416	-0.3339	0.352107	-0.0859605	-1.61299	-0.325941	2.22502	-0.447498	0.694886	-0.0018091	-0.305743	0.950638	2.71982	2.75099	2.73593	2.73864	2.78971	2.8052
Manual	4	6	32.1495	20.4448	17.3121	0.271966	0.33625	0.0508096	0.0587266	0.00907784	0	0	0	54.2961	0.144672	585.905	457.584	1.28043	25662.3	-14432.2	30	127.112	215.5	-0.132315	0.32302	0.252753	1.18053	1.5893	0.0602038	0.404157	-0.612261	1.15464	0.794367	0.548796	0.334588	0.948371	1.86886	3.96958	0.794682	-0.0242905	1.4494	1.62015	-0.218791	2.60638	2.5373	2.65063	2.59043	2.83703	2.65853
Manual	5	6	24.8146	19.9209	20.549	0.414666	0.454831	0.0658581	0.0755935	0.000651624	0	0	0	80.6542	0.043505	1000.25	91.2378	10.9632	27094.6	235.992	26	1141.99	803.074	1.10168	-0.571459	-0.602074	-3.70227	-7.54522	-1.34128	-1.61569	-3.62867	-4.68541	-4.88942	-1.06019	-0.651966	-3.46646	-2.78511	-1.8153	0.265909	1.46727	2.25545	4.83686	6.69766	2.76958	2.60795	2.60359	2.60601	2.77755	2.66457
Manual	6	6	25.8861	19.431	21.1668	0.373214	0.426643	0.0983147	0.100884	0.0272376	0.0107684	32.0086	32.4455	85.4634	0.046572	1181.84	118.99	9.93226	13922.4	-3268.46	23	258.402	269.396	-2.24454	-3.25091	-1.63642	-2.76352	-3.88674	0.156087	1.0564	0.446709	1.88642	1.60311	-1.24594	-3.46423	-6.82865	-7.58065	-5.71593	0.426802	0.890292	-0.893866	-2.75392	-2.62506	2.75515	2.74395	2.58903	2.60936	2.83567	2.61558
Manual	7	6	22.4091	19.8611	19.5067	1.26392	1.66934	0.110876	0.138265	0.00446918	0.0130105	34.5013	32.4129	86.0103	0.0567138	1706.82	284.755	5.99401	20320.3	-225.697	20	429.626	342.817	-0.6801	-0.125402	-0.66856	0.172027	0.707985	-0.476842	0.365005	0.00508145	-0.167266	0.0790333	-1.20801	-2.03861	-5.06078	-5.47882	-6.6907	-0.676464	0.269329	-0.218849	2.52485	2.28061	2.57926	2.57977	2.48642	2.48257	2.26741	2.56228
Manual	8	6	28.3783	21.1368	19.76	0.156187	0.204927	0.0589758	0.0602412	0.00434308	0.0120724	29.3818	30.8926	89.5874	0.024193	1148.05	92.2844	12.4404	27416.5	-269.333	21	260.175	213.094	0.00455379	-0.500313	-0.426344	-0.514713	-0.0972757	-0.155351	-0.521469	-0.652721	-1.82568	-1.3716	1.05978	-0.19108	-1.08373	-5.07644	-6.37332	0.115025	-0.588265	-0.722813	-2.36143	-0.340452	2.57203	2.46277	2.57292	2.5543	2.49066	2.83359
Manual	9	6	28.0631	20.759	21.5344	0.666091	0.850596	0.11935	0.220218	0.00964732	0.00903821	29.0629	28.2617	88.6899	0.036815	1308.58	167.003	7.83568	31004.5	1432.5	27	828.871	582.862	0.0879405	-0.250507	0.982013	1.51423	1.46594	0.0768335	0.107405	-0.377826	-0.357842	0.919402	0.182293	2.61025	7.1122	9.91408	9.96928	-0.0886912	-0.295888	-0.0436871	0.382805	-0.0282696	2.65358	2.60717	2.67196	2.67912	2.65696	2.4694
Manual	10	6	34.3282	19.9271	21.8436	0.265746	0.320951	0.0385846	0.0477951	0.00894666	0.0142258	19.2647	18.2398	87.3033	0.0272623	1121.99	111.249	10.0854	48271.6	-5833.35	24	243.716	509.106	0.0799023	-0.0275119	-0.792991	-0.991492	-1.71324	-0.0418926	0.0365778	-0.714782	0.507491	0.465966	-0.186403	-0.494357	-2.71314	-3.35385	0.917215	-0.595396	0.22134	0.996654	0.0677813	-0.221515	2.50525	2.53561	2.58146	2.59222	2.65684	2.64028
Random	11	6	25.556	19.5	19.2611	1.17364	1.49284	0.192405	0.307191	0.0154715	0	0	0	73.4991	0.081935	1420.94	337.967	4.20438	22307.9	691.686	22	2333.46	2457.17	-0.258128	0.841576	2.91802	4.97739	7.94342	0.118921	-0.331269	-2.50195	-3.16919	-4.89624	-0.70717	1.9833	3.02679	0.471991	-1.47307	0.586635	-1.3166	-3.79162	-3.57242	-5.42611	2.52588	2.56512	2.5714	2.72777	2.53197	2.96602
Random	12	6	32.9225	20.92	20.8589	0.71216	0.828691	0.0589743	0.0606416	0.0126116	0	0	0	84.6017	0.0751424	2228.34	375.974	5.92684	44077.2	-4569.66	27	1796.2	1709.25	-1.20407	-2.83402	-5.1959	-6.27991	-6.91154	0.548979	1.10178	2.13255	4.22264	3.96167	-1.01489	-1.74607	1.91767	4.05711	2.85027	-0.172421	-1.15445	-0.342893	-0.882566	-1.37024	2.35107	2.56461	2.65764	2.48279	2.50022	2.70703
Random	13	6	31.9234	19.98	24.0152	0.396645	0.485952	0.0545785	0.0555748	0.0198127	0	0	0	75.356	0.0523221	891.291	316.003	2.82052	17544.4	-1493.16	23	39.5754	79.834	-0.298079	-0.245113	0.326411	-1.71869	-0.694675	0.872939	0.999757	1.8894	1.09696	1.80106	0.0367069	0.362182	3.50244	5.10174	5.26623	-0.184312	0.445861	2.95157	2.46972	4.66102	2.50071	2.57148	2.63248	2.60893	2.70844	2.75245
Random	14	6	22.2257	19.9246	18.7278	0.847375	0.77692	0.139845	0.224782	0.00653866	0	0	0	73.1233	0.0772229	1636.06	405.632	4.03335	27739.6	-1176.98	21	90.4573	264.936	0.0553537	-0.377803	0.0815415	0.676739	2.08263	0.285717	-0.18096	-1.82748	-1.43496	0.405465	-0.727239	-1.59386	3.54754	8.8384	9.80073	-0.424475	0.0488673	-0.440738	0.292589	0.270644	2.79055	2.71594	2.78535	2.76318	3.04498	2.44485
Random	15	6	24.697	19.8049	15.9371	2.43636	3.07663	0.0545555	0.0659637	0.00038585	0	0	0	73.2014	0.0682449	1168.33	303.976	3.84349	30897.9	599.127	18	566.319	673.1	0.276915	-0.22915	-0.494883	1.0647	0.838	-0.572517	-0.577599	-0.852557	-0.908086	-0.817059	1.89636	3.39798	7.31285	9.53174	9.65562	0.05542	-1.53334	-2.3772	-3.82567	-2.50623	2.58378	2.555	2.52992	2.58084	2.58978	2.47958
Random	16	6	33.0324	19.3376	21.3416	0.993611	1.35928	0.0527549	0.054729	0.00894423	0.00583401	18.5982	19.9965	88.3619	0.0269727	978.326	73.4682	13.3163	5956.51	-1073.59	23	33.2328	74.3631	-0.214544	-0.402959	-0.469405	-0.0822866	0.0765026	-0.0264759	-0.478626	-0.286794	-1.72681	-1.18458	-0.564753	-1.25041	-1.54907	-3.31494	-5.53967	-0.469212	-1.21972	-1.32648	-1.53541	-2.57101	2.52845	2.51453	2.5889	2.59692	2.5992	2.79065
Random	17	6	28.4133	19.6941	20.0833	0.261047	0.232495	0.0649075	0.0734089	0.0031087	0.0057912	30.328	32.4509	65.2943	0.045286	626.279	130.804	4.78791	8724.73	-1048.19	34	4.3531	3.69832	0.992735	1.15579	1.62891	2.11406	2.29602	0.123803	-0.0992588	0.0395028	0.0738239	-0.023421	0.877088	-1.19428	-3.67853	-3.43018	-3.29067	-1.34885	-2.21896	-4.05882	-6.70137	-6.71106	2.63594	2.71385	2.67301	2.68596	2.63683	2.81281
Random	18	6	32.4766	20.3007	24.8395	0.516482	0.571668	0.0810139	0.0928936	0.0202262	0.00583851	24.0629	24.6586	79.0406	0.0428589	781.621	79.7697	9.79847	19128	444.346	27	138.616	252.457	0.112575	-0.841364	-1.08525	-1.2288	-2.88049	-0.188134	-0.511834	0.522895	-1.17065	-1.24357	0.309016	1.37156	3.7297	6.6488	7.21913	-0.944693	-0.97323	-4.41228	-4.97995	-4.92624	2.58983	2.71513	2.68809	2.74499	2.67573	2.61855
Random	19	6	24.9543	20.3832	25.7213	0.271326	0.296219	0.101681	0.104219	0.0259672	0.00907682	18.6196	20.3024	110.196	0.0226656	1911.99	92.7725	20.6095	43712	-2751.43	21	596.045	426.986	-0.384695	-0.382079	0.259006	1.41206	-0.327456	0.351685	-0.403065	0.233171	-0.90186	-0.17776	0.584707	-0.528679	-2.34356	-2.63371	-1.80456	-0.205993	0.205107	-0.615711	0.369246	-1.50697	2.58115	2.61729	2.65817	2.68322	2.62957	2.83212
Random	20	6	32.1738	20.1662	19.1799	0.477507	0.593867	0.0725577	0.0819733	0.0257865	0.0073502	25.2688	26.6781	83.5033	0.0485819	1137.62	303.066	3.75371	42445.5	3251.36	29	1500.86	912.3	0.0243659	0.568812	0.177599	-0.15381	0.231061	0.519226	-0.404857	-1.00496	-0.961708	-0.937039	0.367488	0.636943	-1.68549	-0.396435	-1.84517	-0.133869	-0.25649	0.239346	-1.71231	0.265456	2.64809	2.63871	2.62409	2.65154	2.58012	2.93346
PE	21	6	26.5178	19.1799	22.861	0.353502	0.515429	0.119095	0.118879	0.00562001	0	0	0	88.1516	0.0699036	1561.45	198.754	7.85622	46399.4	-13433.3	23	1853.36	1386.06	-0.0760065	0.111157	-0.325852	-0.629117	-1.23183	-0.104964	-0.0103176	0.0942978	-0.581658	-0.69361	0.0342983	-0.300224	-0.163154	-0.0257223	0.0949998	-0.217237	-0.751611	-2.48916	-4.17039	-4.8257	2.67325	2.70016	2.60031	2.63123	2.76252	2.77423
PE	22	6	26.9092	20.8851	19.3616	0.410439	0.466158	0.0895602	0.0967065	0.0154281	0.00653791	25.4984	26.8148	89.1961	0.0409918	1289.03	142.215	9.06401	51105.8	-5359.19	19	344.747	275.674	-0.213719	0.0101116	0.545724	2.33074	4.45372	-0.0672521	-0.14669	-0.601656	0.4747	-0.328588	2.63148	2.56257	4.88377	7.07286	6.20395	0.528379	-1.1117	0.797938	1.59353	-1.60326	2.55605	2.39527	2.5358	2.50609	2.57541	2.5392
PE	23	6	31.1747	19.7605	20.9396	0.224943	0.209165	0.0594806	0.0647888	0.00855754	0.0044384	15.8212	18.8042	95.8049	0.0160229	956.47	75.414	12.6829	45413.4	998.404	25	708.101	479.401	-0.0115324	0.275237	0.581169	1.18898	-0.774973	0.287867	0.17429	0.0761559	0.872147	0.52391	-0.0942599	0.211347	0.452666	3.2676	0.540507	0.534266	-0.150184	1.06908	4.55573	4.61973	2.71116	2.68723	2.75275	2.73232	2.77656	2.70499
PE	24	6	25.3951	19.9799	24.0063	0.434043	0.424237	0.0876243	0.0934507	0.00300126	0.00533143	27.759	27.8956	80.2533	0.0358369	820.051	105.488	7.7739	14064.3	1188.98	15	184.388	159.878	0.0910729	0.566157	1.79728	3.1057	3.21714	-0.317234	-0.0663478	0.854372	1.29585	1.3345	1.15055	-1.69483	-3.55006	-3.5837	-2.58409	0.578644	-0.109581	0.127697	-0.606155	-0.716754	2.7482	2.59026	2.64872	2.61979	2.71671	2.62254
PE	25	6	23.5105	19.7232	19.9079	0.843127	1.10022	0.109129	0.146982	0.0162306	0.00538065	21.7146	21.1084	88.3346	0.0397944	1531.84	167.959	9.12037	43511	-71.4492	15	953.332	1392.23	-0.484816	-1.44847	-1.89572	-2.31452	-0.718391	-0.00204636	-0.176416	-0.838907	-1.82482	-2.10566	-0.572117	-0.951565	-1.88207	-0.735387	0.721739	1.14345	1.12776	-0.264774	-1.79661	-2.47477	2.32191	2.31408	2.2597	2.28876	2.31125	2.31936
PE	26	6	30.8341	19.8673	16.4881	0.274645	0.347482	0.0918305	0.100144	0.00910164	0.00549397	22.1129	24.1959	88.4053	0.0309153	1235.67	235.838	5.23947	41379.8	-3437.38	20	461.241	373.505	-1.60129	-1.89467	-6.49362	-8.58074	-9.14169	0.412585	0.571807	0.951112	1.69223	1.55439	0.703568	-0.00142079	0.405582	0.875413	-0.759631	-0.93631	-0.685483	1.51966	6.2717	7.07842	2.50509	2.56571	2.64455	2.62897	2.65254	2.60481
PE	27	6	23.1542	19.6395	19.6187	0.539083	0.582878	0.0788165	0.0830872	0.022342	0.00877621	29.1501	31.033	62.1215	0.11602	887.21	616.3	1.43957	34010.2	1956.14	24	706.575	561.066	0.229814	0.467454	0.648219	0.708473	0.904786	0.572124	0.0673962	0.562779	0.153337	0.795035	-0.370587	0.124747	-0.417512	-0.399348	0.728255	0.778596	-0.863972	-0.656952	0.353892	-0.30498	2.66127	2.62813	2.72694	2.69154	2.70501	2.66055
PE	28	6	30.741	20.3285	14.7868	0.687886	0.643202	0.08529	0.0778392	0.00111033	0.00722454	14.4716	16.138	65.9396	0.0693662	600.209	325.554	1.84365	33704.8	-13560.2	18	454.246	668.143	-0.338364	-0.365945	1.45974	1.24742	0.315714	0.0259896	-0.206416	-0.218454	1.55657	-0.205736	-0.346877	0.128127	0.53918	1.87039	-0.027682	-0.953979	-0.35544	0.110087	0.889441	0.534694	2.54347	2.50469	2.59386	2.58952	2.57653	2.5866
PE	29	6	29.208	20.4827	16.5725	0.219801	0.281366	0.0617655	0.0801727	0.0173427	0.00530487	24.2288	26.3996	55.6146	0.198176	1472.66	2436.46	0.604427	87857.1	-20388.2	26	1686.99	1681.37	0.145654	-0.106752	1.89389	2.70671	1.86169	0.000331027	-0.447846	-0.438818	0.487342	-0.75785	0.215106	-0.623715	0.123081	-0.982269	-1.07646	-0.1589	-0.348366	0.0909815	0.141486	-0.632961	2.58196	2.4836	2.5881	2.61141	2.56564	2.57288
PE	30	6	33.9405	20.0018	16.0644	2.2562	2.96243	0.219	0.193414	0.186603	0.00336921	17.3334	18.0265	59.3023	0.0839916	703.086	248.983	2.82383	34995.4	-2835.82	24	1449.79	1301.27	0.00363188	-0.243667	0.0559741	-0.95932	-1.77737	-0.448047	0.374663	1.14798	0.0188066	-0.33305	0.047324	0.32281	-0.324426	-0.536502	-0.45361	1.09567	1.42387	4.11828	3.67777	1.77816	2.58146	2.61798	2.61673	2.57348	2.67579	2.57897
PEPE	31	6	33.7752	20.1851	20.339	0.291309	0.245203	0.0507753	0.0602756	0.0128861	0.00763732	25.6811	27.4117	117.165	0.0263752	2249.61	197.267	11.4039	35777.2	-8860.02	28	982.309	770.919	0	0	0	0	0	0	0	0	0	0	0	0	0	0	0	0	0	0	0	0	0	0	0	0	0	0
PEPE	32	6	22.645	19.8135	17.4581	1.06885	1.34377	0.171696	0.151076	0.0586275	0.00583776	25.4292	24.5281	61.3881	0.0552068	672.362	190.93	3.52151	60648	-1095.84	25	373.778	353.562	0	0	0	0	0	0	0	0	0	0	0	0	0	0	0	0	0	0	0	0	0	0	0	0	0	0
PEPE	33	6	35.639	20.007	23.5059	0.285443	0.259221	0.0642677	0.0681542	0.0089128	0.00529655	22.9816	22.5956	69.1072	0.0277313	629.061	31.8691	19.7389	29473.5	1716.74	28	497.706	280.949	-0.501662	-0.271208	0.522199	1.12571	2.2328	-0.365558	-0.103175	-0.303211	1.73809	1.65613	-0.671768	-0.107627	0.953195	2.56895	1.76426	0.615229	-0.233686	-1.15626	-0.615995	-1.71751	2.41122	2.36925	2.48876	2.44545	2.52226	2.44319
PEPE	34	6	32.1181	20.0035	29.0425	0.237	0.329428	0.0540566	0.0589757	0.0167926	0.00613296	22.0891	26.6833	72.8214	0.0256863	651.315	46.7265	13.9389	29334.1	2920.14	20	852.616	885.988	-0.0433904	-0.161762	-0.981846	-0.402183	0.233729	-0.643536	-0.500618	-0.649889	0.863474	1.53735	0.108253	0.211608	0.898264	1.15488	1.17753	-0.497298	0.158298	1.83971	2.24172	1.25432	2.53482	2.55618	2.63821	2.62743	2.60894	2.58055
PEPE	35	6	34.7934	20.1774	22.6948	0.460476	0.621319	0.0681113	0.0718074	0.013904	0.0062101	19.169	19.048	57.3992	0.0441793	423.384	88.6931	4.77358	27774.2	4591.56	27	1180.08	786.452	2.0445	1.09525	3.93416	6.78544	6.55065	-0.226351	-0.105851	0.881815	1.16664	0.105651	-0.122804	0.140801	0.709576	-0.285407	-0.362031	1.29115	2.60029	3.71529	4.59671	4.21995	2.60819	2.5633	2.62771	2.58712	2.8276	2.77562
PEPE	36	6	31.4083	20.0184	21.6645	0.214403	0.252848	0.0641885	0.0606124	0.00741811	0.00539292	31.9989	34.308	68.5191	0.0486649	909.469	126.281	7.20193	48306.9	-1246.78	23	2865.7	1926.14	-0.403105	-0.333169	-0.134152	-0.28556	0.772041	-0.186713	-0.192837	-0.931176	-0.0873074	0.735464	-1.17854	-1.71426	-4.30586	-3.21244	-4.60629	-0.91458	-0.47871	-0.84434	-1.51358	0.962638	2.60516	2.58164	2.56997	2.59578	2.63239	2.63933
PEPE	37	6	26.9664	19.646	24.4578	0.446777	0.592449	0.0650251	0.0609462	0.00634571	0.00729171	25.5464	23.4392	63.1723	0.0608203	728.772	138.456	5.26356	37619.6	785.252	25	539.313	357.653	0.043981	-0.0366437	-0.7856	-1.13315	-1.93882	0.986071	-0.537195	0.661191	0.923222	0.206542	3.55529	3.63238	7.69756	9.65283	9.74648	-0.304385	-1.27548	0.314034	-1.03434	0.73168	2.70224	2.76302	2.71695	2.71326	2.71148	2.64825
PEPE	38	6	24.9299	19.9432	28.6055	0.272019	0.408091	0.0712899	0.0694878	0.0195583	0.00495427	21.4349	22.4782	80.3459	0.0293066	674.071	59.2189	11.3827	11423.1	-1211.42	23	20.6173	28.4513	0.414071	-0.0547946	-1.33891	-2.52085	-2.94078	0.418044	0.249599	-0.834684	0.315999	0.326316	0.496547	0.638439	2.38025	3.53273	4.03158	1.01053	-0.766082	-4.10452	-5.70839	-6.42726	2.73186	2.80045	2.71124	2.70952	2.75212	2.64926
PEPE	39	6	33.1737	19.4976	23.0066	0.779104	1.12598	0.0922928	0.0977153	0.00489262	0.00664782	17.2303	15.5114	88.9386	0.0161545	903.897	54.1843	16.6819	14507	-2622.81	22	241.312	283.452	0.841335	1.00903	1.65101	2.67927	2.23275	0.568439	0.721422	1.50543	2.01904	1.9394	0.7581	1.56376	3.15351	3.9736	2.61936	0.0380427	0.109804	0.399649	0.55194	-0.568387	2.49464	2.39722	2.50518	2.38019	2.50214	2.41453
PEPE	40	6	30.5148	20.0208	19.3799	0.553367	0.605841	0.0592179	0.0769956	0.0230562	0.00558275	34.0335	31.0808	85.1178	0.0418703	1285.74	221.064	5.81613	28366.7	3402.53	24	1673.74	1692.95	0.448935	1.28429	2.74394	2.72773	0.685809	0.0982954	1.12993	0.96995	1.8642	0.986449	-0.142032	0.516647	0.133994	1.33021	1.68549	0.247905	-0.38671	-0.684009	-0.363918	-0.203822	2.6683	2.64258	2.66307	2.57956	2.62771	2.57749
All	41	6	26.2639	19.6318	22.5916	0.587474	0.885391	0.108159	0.186275	0.0287898	0.00497423	28.3971	26.2401	90.455	0.05296	1584.81	382.424	4.14411	46235	-2148.56	22	2299.82	1091.78	-0.367163	-0.00519771	0.0198145	1.73758	1.8475	0.125532	0.183583	0.231224	-0.844258	1.19329	-1.81769	0.651417	1.49998	4.67946	4.53932	-1.07789	-1.08361	-2.03541	-5.16722	-6.17991	2.57477	2.48845	2.55869	2.53179	2.647	2.50669
All	42	6	32.3074	20.8611	25.6934	0.348488	0.388501	0.07471	0.0839037	0.0239438	0.0059047	25.1438	23.0557	89.601	0.0321558	1254.64	106.828	11.7445	121303	3130.41	30	3540.13	2419.56	1.36567	1.16152	3.06397	-5.07043	-5.9743	-1.0654	-0.780449	-2.79314	-4.06728	-2.41951	1.93341	2.63484	2.54074	5.67772	5.19333	0.488578	-0.187739	0.699794	1.6831	2.12768	2.5924	2.54426	2.63412	2.60102	2.6287	2.54673
All	43	6	31.8774	19.7878	26.3899	0.367975	0.548104	0.113915	0.15051	0.0288398	0.00838944	24.5179	20.7171	104.819	0.0267625	1720.59	98.585	17.4528	65607.7	-2570.48	28	2396.77	1154.4	0.658295	0.221565	0.541534	1.39037	1.72832	-0.718813	-1.55874	-1.95822	-3.72035	-4.19809	1.08219	1.38499	1.46746	1.2571	-0.805564	0.483161	-1.10138	-3.13805	-4.19398	-1.97049	2.34243	2.32684	2.38376	2.40522	2.32514	2.36416
All	44	6	33.4419	20.3234	19.6765	0.788799	1.21729	0.0482021	0.0446828	0.000619719	0.00591789	25.668	25.7498	78.0027	0.0416296	996.512	100.383	9.92708	28321.9	5644.59	30	1387.82	787.962	-0.287823	-0.209453	0.228902	-0.480493	-2.33743	-0.120445	0.0652847	0.113148	-0.000571578	0.4026	1.46636	0.939976	1.42853	3.70516	2.85518	-0.253931	-1.24568	-3.38548	-5.07748	-4.617	2.52874	2.65515	2.63428	2.61993	2.63183	2.63088
All	45	6	26.0036	19.7495	26.2002	0.140528	0.204464	0.080774	0.0764589	0.00477916	0.00426045	20.6324	20.5771	61.6941	0.0474525	580.541	52.4426	11.07	17498.9	-1038.23	22	183.267	338.518	-1.03514	-1.66308	-2.97182	-3.7733	-5.28217	0.293792	-0.352626	-0.437168	-0.342048	-0.514778	-0.312169	-0.0117324	-0.970126	-1.81122	-2.17136	-0.475817	-0.196281	0.132527	0.411734	0.755491	2.35266	2.64693	2.60768	2.62865	2.58292	2.72422
All	46	6	27.9369	19.6017	20.511	0.525847	0.78042	0.0693484	0.0890431	0.0261418	0.00514427	21.6404	20.4499	77.9614	0.0679774	1453	309.018	4.70199	53277.9	-449.5	25	2355.04	1834.83	-0.273309	-0.17005	0.144018	1.48659	0.202263	-0.70364	-0.0957003	0.319673	0.483826	0.255701	-0.0293055	-0.269105	0.293552	1.2292	0.75534	0.118438	0.420201	0.432592	1.35022	0.07366	2.56557	2.54097	2.6364	2.6209	2.64899	2.57436
All	47	6	21.661	20.0376	23.5959	0.623712	0.735569	0.0942909	0.0855318	0.00409106	0.00506079	26.1124	28.4047	89.8881	0.0248364	1321.06	97.6509	13.5284	63907.3	450.148	25	459.102	456.483	-0.555474	0.354037	-1.30953	-2.19901	-3.28709	-0.146855	-0.277999	-0.25329	0.0900735	-1.10545	0.191895	-0.341155	-0.505491	0.874908	1.84496	0.427491	-0.0153935	1.11755	2.20864	1.74195	2.66552	2.76186	2.6499	2.66496	2.78057	2.70677
All	48	6	30.0439	19.8835	26.9679	0.157594	0.176682	0.169827	0.1519	0.0219755	0.00774237	20.6241	20.7301	73.5889	0.0280033	623.303	40.8678	15.2517	133461	2418.97	29	7236.71	3817.82	-0.0222724	-0.1746	-1.11994	2.72847	2.3832	-0.0198881	0.0990073	0.16971	1.07063	1.41858	-2.10821	-2.22457	-4.15946	-3.1652	-2.55065	0.591383	0.535872	1.38752	1.77055	0.227416	2.80445	2.69689	2.69617	2.65077	2.88189	2.78402
All	49	6	28.1516	20.0975	21.0925	0.609965	0.598252	0.0455598	0.046228	0.0136118	0.00769228	29.8294	27.3596	84.3136	0.039225	1261.92	92.9147	13.5815	19239.2	-2816.97	21	110.757	127.472	0.0305366	0.348626	-0.414788	0.184301	1.58367	-0.041423	0.497723	-0.70565	1.87224	1.41622	-0.147756	0.0886519	-0.317839	1.00246	-0.471008	-1.17308	-2.65777	-3.83552	-4.93868	-4.08269	2.59945	2.52464	2.52347	2.47755	2.57119	2.54964
All	50	6	34.3202	20.235	18.1385	0.919715	1.20555	0.0945116	0.119971	0.0132599	0.00637373	26.8722	33.8494	99.982	0.0379501	1475.02	338.748	4.35434	62123.1	930.959	28	1495.59	1449.57	-0.464254	-0.855749	-1.29086	-3.61733	-3.87578	0.195787	0.34002	0.418886	-0.491129	-0.435685	-0.278486	-0.798356	1.48696	0.559424	1.44959	0.72249	0.627642	0.489688	0.51143	0.754853	2.6685	2.7321	2.6596	2.65979	2.80404	2.68803
Manual	1	7	25.683	19.91	17.6009	2.76782	3.37956	0.132465	0.155191	0.0190266	0	0	0	83.1436	0.04379	1341.33	135.428	9.90437	19140.4	-1025.37	9	734.717	458.229	0	0	0	0	0	0	0	0	0	0	0	0	0	0	0	0	0	0	0	0	0	0	0	0	0	0
Manual	2	7	24.3564	19.6431	25.0262	1.1803	1.49192	0.0727539	0.0766592	0.00981824	0	0	0	83.6316	0.061505	1945.25	148.437	13.1049	27133.9	55.5739	21	530.409	403.666	0.0520708	0.351184	-0.976033	-0.817664	-0.441544	0.492562	0.0516361	-0.110012	-0.630512	-1.348	-0.00765037	-2.83584	-1.29751	1.02283	2.90733	0.574419	0.427432	1.5094	-0.285118	1.50891	2.54969	2.57086	2.57904	2.60226	2.56489	2.80469
Manual	3	7	30.7637	19.8355	19.0461	0.291305	0.408795	0.156202	0.152233	0.00374458	0	0	0	71.9209	0.0560991	814.704	144.249	5.64791	10046.4	-2004.14	23	78.1703	98.6117	-0.120425	0.0856405	-0.424535	-0.26078	-0.0897435	-0.405119	0.271585	1.57208	0.754224	0.484947	-1.38774	-0.244275	0.436319	1.32193	3.42779	0.00137326	-0.363564	-0.833173	-0.108461	0.35048	2.73062	2.77297	2.74821	2.72607	2.78051	2.77923
Manual	4	7	32.5821	20.3174	17.0206	0.325099	0.361895	0.0506572	0.0658718	0.0138113	0	0	0	56.0654	0.117198	630.046	436.198	1.44441	18452	-10522.8	26	53.4775	43.276	-0.0972641	-0.639042	1.12389	0.568163	0.863764	0.0604463	-0.155586	0.768044	1.03219	-1.32464	-0.0231424	-0.597227	1.18688	0.592197	1.74515	0.539241	0.995683	0.278106	-0.186115	-0.82122	2.53913	2.51271	2.58067	2.5711	2.62535	2.65821
Manual	5	7	29.7784	22.2556	18.0395	0.409406	0.400179	0.0253743	0.0286709	0.0014042	0	0	0	78.4952	0.0466199	826.61	89.2233	9.26451	30412.1	2030.85	28	2345.31	1167.87	-0.218712	-0.272416	1.00964	4.38841	3.55427	-0.575642	-0.660146	0.149147	-1.69032	-1.98468	-0.496878	-0.827809	1.53414	3.23013	3.33185	0.529784	0.937031	1.53602	4.89013	5.89264	2.74766	2.60292	2.56364	2.58317	2.79843	2.67904
Manual	6	7	28.0272	19.6183	20.8663	0.412419	0.599517	0.0969382	0.0956446	0.0277269	0.0129147	31.966	32.4111	80.8824	0.051084	1021.29	191.168	5.34239	13146.5	1562.64	20	304.231	221.778	-0.694519	-0.469238	-1.39255	-1.27723	-1.64026	0.336373	0.0247165	-0.219688	-0.55477	-0.396969	1.31767	2.37479	6.11085	9.10725	8.6599	0.184637	-0.949274	-2.83197	-2.96995	-3.30353	2.78696	2.78723	2.59597	2.62381	2.84411	2.5943
Manual	7	7	22.2961	20.0458	19.4038	1.24019	1.28395	0.0887287	0.112629	0.00347055	0.0117623	35.3717	33.2817	86.088	0.0522886	1184.34	259.961	4.55583	20001.8	750.547	23	161.254	112.808	0.95931	0.788575	0.275008	1.16504	0.397611	-0.0590812	0.693765	0.0582713	0.108634	0.693565	-1.36622	-1.83869	-5.23978	-3.61305	-3.06255	0.452112	0.633044	0.0598221	-0.964154	0.450754	2.72029	2.69133	2.5799	2.57999	2.3448	2.63092
Manual	8	7	30.1321	21.0963	19.0482	0.277599	0.323363	0.0164933	0.0168813	0.00128033	0.0116685	29.3891	31.1203	89.9876	0.0201568	1221.87	88.2658	13.8431	27457.2	722.487	22	204.909	171.647	0.366705	0.509631	1.92902	2.14857	2.16624	-0.0159767	-0.414512	0.655664	0.2806	1.19207	-1.49617	0.999414	5.61658	8.50783	8.77541	-0.424861	-0.121084	0.334531	0.637574	0.766585	2.56321	2.44694	2.59129	2.56418	2.55037	2.78261
Manual	9	7	27.8639	20.3775	21.1909	1.03253	1.13594	0.0645478	0.11649	0.00341838	0.00927342	28.7438	28.0188	85.6203	0.0367385	1280.91	105.936	12.0914	28326.9	-129.592	26	618.288	477.102	-0.220636	0.380633	1.27814	0.601676	0.407439	-0.390519	-0.313748	0.766516	0.25923	-1.0837	0.210305	1.98627	7.03324	9.84346	9.94824	0.27495	-0.219491	-0.542983	1.55008	0.433524	2.66336	2.61536	2.67172	2.67185	2.61984	2.44766
Manual	10	7	34.2047	20.3526	21.8239	0.574713	0.626561	0.0546767	0.0733865	0.0108411	0.0118583	18.6867	17.4544	86.9634	0.0298111	1360.49	139.145	9.77749	44060	-4509.17	14	446.862	686	-0.514289	-0.218379	-0.267794	-1.53139	-1.08042	0.0226422	0.137364	-0.0017203	0.708254	-0.212682	-0.267903	-0.95005	-2.90279	-3.6323	-1.9538	-0.292806	0.156531	-0.037062	-0.5205	-0.171097	2.51046	2.55345	2.58578	2.60056	2.63788	2.61904
Random	11	7	25.1645	19.9484	18.5694	1.47506	1.8881	0.12898	0.185154	0.00174724	0	0	0	73.3387	0.0773761	1455.1	219.327	6.63438	16657.8	-1382.08	20	420.031	500.673	-1.02032	-0.86018	-2.34444	-4.09315	-4.67188	0.953235	-0.19396	-1.55712	-2.53109	-2.52013	-1.2422	0.844124	0.410363	0.378212	-1.04315	-0.943323	-1.04361	-1.12886	-1.35637	-1.36619	2.61136	2.57174	2.62156	2.73636	2.60004	2.88842
Random	12	7	33.0257	19.8884	21.8945	0.827941	1.27236	0.0935278	0.0936031	0.0069736	0	0	0	85.2206	0.0720618	1623.07	425.461	3.81486	38496.6	-6907.13	25	1082.49	1274.45	-0.753085	0.486037	-0.372932	0.548741	0.779961	0.894426	0.706389	3.81994	3.95483	4.73452	-0.271982	2.06751	4.92726	8.1751	9.25948	-0.0153762	-1.27953	0.528564	-1.57261	-0.426759	2.61938	2.58127	2.67824	2.4481	2.5394	2.53102
Random	13	7	31.7219	20.1433	24.2009	0.322273	0.43166	0.0488801	0.0563063	0.00453816	0	0	0	74.161	0.0541815	673.587	338.268	1.99128	18143.8	249.37	24	143.359	305.253	-0.236735	-0.216252	0.431904	0.211083	0.530078	-0.582794	0.515349	0.947316	0.455421	0.653518	0.0649734	2.45554	6.93481	8.99469	8.97998	-1.02371	0.0378192	-0.839086	0.388102	0.959729	2.56398	2.59904	2.61877	2.60801	2.67571	2.60192
Random	14	7	22.1739	19.9303	19.1398	1.26867	1.83372	0.159874	0.272511	0.0109195	0	0	0	78.1726	0.0935827	2680.54	451.334	5.93916	27783.5	2995.57	11	271.987	409.105	-1.91614	-0.561565	0.613754	-2.83861	-5.66275	-0.997315	1.10725	0.543141	1.581	2.34139	-1.37832	0.0300292	1.66694	6.92509	8.39216	1.90971	-0.852305	1.11271	0.943438	-0.575626	2.71994	2.63478	2.69095	2.67409	2.8907	2.55331
Random	15	7	24.74	20.1571	11.1793	1.33576	2.0811	0.0576724	0.064769	0.00265227	0	0	0	72.5731	0.073324	1006.48	398.35	2.52662	32374.7	-7302.89	19	269.41	262.757	-0.150029	0.0884747	0.802959	0.952385	1.57381	-0.217945	0.0449851	-0.238305	-0.330415	-1.20849	-1.28065	-0.420627	3.3682	7.71916	9.06291	0.507009	0.875455	0.989251	-0.388239	0.205093	2.56213	2.53184	2.52361	2.56471	2.6149	2.50637
Random	16	7	33.8314	19.8437	20.6487	0.924139	1.13412	0.0329208	0.034218	0.00267912	0.00518812	20.5202	22.2618	92.6824	0.0415804	1381.04	114.051	12.1089	11428.1	-11640.3	15	67.4608	121.916	0.356921	-0.0137237	-0.451708	-0.943434	-1.79738	-0.853602	-1.00834	-3.41714	-4.78396	-3.16569	0.12567	-0.60098	-2.47115	-1.32777	-1.18515	-0.768732	-1.13796	-1.81163	-2.8212	-1.69703	2.46472	2.46791	2.51963	2.5745	2.54354	2.6539
Random	17	7	28.1107	19.6566	19.1921	0.892527	0.918336	0.0799076	0.089004	0.00351431	0.00551971	30.2187	32.3969	67.4927	0.0804288	839.287	223.395	3.75697	7953.39	-473.95	32	5.41619	8.05243	1.2785	2.4702	5.05384	7.42322	7.45046	-0.293232	-0.27622	-0.912389	-0.698247	-1.21366	-0.6421	-0.546691	-2.69133	-1.36517	-2.59686	0.563753	1.32545	3.35998	2.63244	3.1873	2.64073	2.60833	2.64266	2.67129	2.59887	2.75004
Random	18	7	32.2898	20.2103	27.971	0.286267	0.406199	0.0833201	0.0972763	0.0103536	0.00674582	24.9732	25.7254	78.955	0.0375781	879.377	77.9677	11.2787	21140.8	-5048.8	30	119.478	166.432	0.607974	-0.79311	-0.853311	-1.66135	-3.24474	-0.315143	0.0854513	-0.499385	-0.463155	-0.675731	-0.0260591	1.21444	2.48238	5.24858	5.52141	0.321563	-0.86958	-1.62783	-2.77835	-3.28571	2.62207	2.74781	2.70099	2.73853	2.64354	2.62561
Random	19	7	25.9735	23.3084	22.7252	0.480111	0.582411	0.102022	0.109791	0.00793861	0.0105753	19.2919	20.2612	108.834	0.0211317	2072.3	119.754	17.3047	45101.6	2506.6	23	950.299	887.401	-1.68892	-1.30531	-1.48	-2.45042	-2.83858	0.297274	0.486754	-0.00650972	0.163799	-0.693148	2.36271	3.24088	6.87369	8.11048	8.33473	0.117088	0.509362	0.674708	-0.668107	-2.1594	2.62838	2.63147	2.68345	2.68955	2.64555	2.65589
Random	20	7	31.4367	19.9439	20.0555	0.935464	1.27421	0.0729318	0.107287	0.0225922	0.00758967	25.6372	27.0889	85.4908	0.0540393	1674	344.692	4.8565	43184.6	5182.73	28	1810.45	1056.43	-0.124921	-0.294744	0.436936	0.0838074	-0.577221	0.150794	-0.173504	-0.362641	-1.51139	-1.61336	0.0819626	0.718097	-0.475408	0.977882	-0.21265	0.37779	-1.10542	-1.1732	1.12073	-0.326543	2.67323	2.67431	2.63633	2.6751	2.65941	2.95206
PE	21	7	25.5979	19.5162	20.6098	0.467484	0.635331	0.140715	0.125149	0.0772361	0	0	0	85.0636	0.0492522	1099.86	217.312	5.06119	42415.1	1374.42	21	1070.38	935.265	0.294897	0.0509593	0.561981	-1.84641	0.0703122	0.229778	0.517188	-0.15148	0.598499	-0.258742	0.211031	-0.194237	-0.489445	-0.753702	-0.451327	-0.480883	-0.523817	-2.06344	-3.71697	-6.23345	2.83047	2.85151	2.6347	2.63858	2.98231	2.98139
PE	22	7	27.1978	19.9622	18.0026	0.56816	0.617804	0.102631	0.120541	0.00906164	0.00627906	26.4363	27.6484	88.4261	0.0359879	982.105	193.202	5.0833	50184.5	-2088.5	22	241.286	329.31	-0.569946	-0.283612	1.44674	3.33866	5.18002	-0.415016	-0.178758	-0.0248127	0.562048	1.13124	1.66021	1.47696	1.71304	4.48673	3.88765	1.00347	-0.0441701	1.23402	-0.433719	1.03432	2.61043	2.33598	2.55921	2.48867	2.56643	2.55659
PE	23	7	31.0139	19.8691	21.6413	0.168821	0.164879	0.0693628	0.071633	0.012468	0.00435776	16.946	20.0491	99.2153	0.0210119	1225.34	87.1426	14.0613	46419.6	2980.66	29	566.003	465.229	0.37372	-0.000812129	0.638533	-0.555574	-0.445082	0.127863	0.437333	1.05658	-0.598541	0.42892	0.0268516	1.58756	1.89673	3.47196	2.02882	0.899634	-0.252979	1.53675	4.25898	3.86549	2.70461	2.68869	2.76411	2.74792	2.77966	2.69851
PE	24	7	25.0905	19.7306	24.3918	0.429005	0.587781	0.0716458	0.0742255	0.0206317	0.00424296	28.3557	28.2755	78.3831	0.0342029	811.655	105.763	7.67429	14945.4	2265.93	23	153.073	157.231	0.222563	0.433461	1.96859	3.54496	2.62271	-0.689141	0.397823	1.62244	3.299	1.58428	-0.452432	-0.429004	-3.71739	-1.88142	-3.81295	1.9435	2.70067	2.2115	4.66947	5.26141	2.71344	2.56933	2.63531	2.55822	2.65954	2.59719
PE	25	7	23.1812	19.9145	17.5086	0.955696	1.19393	0.0932432	0.124492	0.0106096	0.00539905	22.3286	21.6163	85.3192	0.0566454	1185.55	154.558	7.6706	42857.3	-597.649	12	597.794	817.466	-1.69817	-1.85487	-3.80427	-2.14591	-1.77285	0.229778	-0.111706	-1.07246	-1.1177	-2.02295	0.825944	0.933756	1.5269	2.9738	2.70344	1.39405	1.04789	0.455255	-1.03766	-0.680237	2.34192	2.3386	2.31313	2.32539	2.31463	2.35663
PE	26	7	30.5819	19.7489	16.351	0.422438	0.439687	0.0726708	0.0787257	0.00169123	0.0055323	23.0484	25.0297	89.2498	0.0347915	939.073	283.103	3.31707	43268.4	-3000.72	23	720.286	583.421	0.121231	-0.00220517	-0.60489	0.368705	0.97588	-0.0903832	0.508803	0.220935	0.921421	0.538069	0.304247	1.48439	0.124495	-0.300822	-0.397369	-1.17478	0.946024	1.78478	4.4953	6.16319	2.62537	2.60907	2.67606	2.65783	2.65541	2.64503
PE	27	7	22.7374	19.8016	21.2165	0.395227	0.519946	0.0683687	0.0691102	0.0115839	0.00826003	29.6244	30.6216	61.8194	0.0976556	593.37	423.892	1.39981	33679.8	-822.96	22	482.884	459.539	-0.180194	0.549376	0.399697	1.26327	1.97869	-0.0803481	0.290592	0.415878	0.498083	0.0256212	-0.0748743	0.13937	-0.084675	0.0608679	-0.382994	-0.31601	-0.881127	-0.581809	-2.44573	-2.01182	2.67982	2.61834	2.73424	2.71227	2.71724	2.68816
PE	28	7	30.9169	20.1919	15.1867	0.413421	0.387122	0.0774952	0.0685969	0.0130486	0.00695488	14.635	16.4546	64.7431	0.0643304	778.405	298.613	2.60674	31919.9	-2584.74	21	346.451	595.223	-0.701506	-0.338896	0.618107	1.35384	-1.05378	-0.548975	-0.419675	0.205984	0.632256	0.744413	-1.37513	0.708257	0.189843	-0.0618915	-4.17831	-0.778445	0.216284	0.732282	-0.0610213	0.800806	2.55593	2.55699	2.60389	2.62507	2.59071	2.78526
PE	29	7	28.2077	19.2789	17.3231	0.515669	0.681078	0.0644394	0.084413	0.0192121	0.00508859	24.1026	26.4551	49.6277	0.672123	4641.73	8538.23	0.54364	88841.4	-6005.57	26	1207.29	1510.43	-0.303587	0.362978	0.449411	2.65949	2.12546	0.0548282	-0.37944	0.0191944	-0.491864	-0.449203	0.322744	0.516589	1.09773	0.923176	2.35753	-0.56825	-0.426961	0.0756714	0.260871	0.862974	2.55758	2.46084	2.57066	2.58461	2.59598	2.55293
PE	30	7	33.8071	19.9613	17.9804	0.443549	0.527595	0.241476	0.192944	0.0748482	0.00212325	16.4202	17.1048	59.7491	0.0812774	569.745	289.959	1.96491	36061.4	6876.45	26	1409.71	1176.89	-0.608814	-0.415423	-0.74905	-0.756993	0.14316	-0.5752	0.397634	0.767583	0.814267	-0.385031	-0.229314	1.09296	0.485014	0.257043	1.1108	0.599743	0.625363	1.13012	1.31501	1.90894	2.63526	2.66366	2.67516	2.64411	2.68547	2.55004
PEPE	31	7	34.6977	20.5393	19.8068	0.277217	0.306186	0.0517926	0.0605775	0.0157669	0.0068418	25.9849	28.3808	120.743	0.0257358	2442.47	346.831	7.04224	33168.3	-1514.15	26	1019.1	899.289	0	0	0	0	0	0	0	0	0	0	0	0	0	0	0	0	0	0	0	0	0	0	0	0	0	0
PEPE	32	7	22.4782	19.8823	18.2126	1.14848	1.53732	0.176972	0.21392	0.0132394	0.00566206	25.5082	24.507	63.047	0.0636313	692.707	218.733	3.16691	57126.7	1766.55	25	354.104	398.777	0	0	0	0	0	0	0	0	0	0	0	0	0	0	0	0	0	0	0	0	0	0	0	0	0	0
PEPE	33	7	35.5336	19.7731	22.139	0.294846	0.320499	0.0868343	0.0911086	0.0283181	0.00529939	22.888	22.5947	68.6898	0.0232679	519.196	30.401	17.0782	29531.8	618.94	26	440.539	206.417	-0.448986	-0.0635877	0.353009	1.581	1.42009	-0.558751	-0.0384065	0.177828	2.33535	0.767967	-0.719427	-0.118561	2.18322	4.5598	1.85378	0.928045	0.144642	0.0645127	-0.0383286	-2.60488	2.45406	2.41867	2.51913	2.47112	2.55599	2.48573
PEPE	34	7	31.3999	20.4233	28.9854	0.291741	0.394756	0.0679754	0.0672783	0.00484848	0.00601334	22.0632	26.5157	73.5592	0.030888	687.604	38.6359	17.797	28847.4	-4327.42	25	396.675	524.147	0.137749	-0.327557	-0.885102	-0.409834	-0.716723	0.0359451	-0.019149	0.582078	0.781484	0.0230121	3.07804	2.71394	5.65828	7.58575	7.3481	-0.00329114	0.350807	-0.547368	1.79226	0.628231	2.5387	2.54886	2.64424	2.6169	2.6033	2.56627
PEPE	35	7	35.2235	20.5464	24.008	0.454055	0.692804	0.0543477	0.0526061	0.00529574	0.00618155	18.7552	18.5908	58.6804	0.0505544	535.548	84.1796	6.36196	27387	3569.53	26	1018.83	736.184	-0.24441	-0.804569	1.06935	1.93049	1.99311	-0.142708	0.120301	1.05949	0.490748	0.364255	-0.783068	0.895881	2.04244	2.88665	1.91184	0.770939	0.757194	0.326641	-1.3858	-1.07473	2.59854	2.55445	2.63791	2.59506	2.85216	2.77307
PEPE	36	7	31.6692	19.8959	21.4715	0.196266	0.241253	0.0513613	0.0621257	0.00723701	0.00625428	32.4151	34.4344	67.1769	0.0491733	640.122	115.139	5.55954	47538	-1097.08	26	2510.34	1832.85	1.12508	1.07447	4.35866	4.11495	3.49035	0.101955	0.400471	0.339805	0.23728	0.80387	-0.860542	0.0682666	-0.636796	-1.91068	-1.46582	-0.603474	-0.334972	-1.11328	-1.27436	-1.29391	2.58714	2.53745	2.57155	2.57834	2.62946	2.63658
PEPE	37	7	26.5549	19.5893	23.3821	0.195011	0.274847	0.0984137	0.092108	0.00365731	0.00705036	25.0821	23.5888	63.1081	0.0422525	525.76	93.436	5.62695	37451.3	-1188.01	29	370.019	306.819	0.277175	-0.479954	-1.70058	-1.97624	-1.67409	-0.364999	0.128682	1.63927	0.7141	-1.82731	-0.0840936	-1.63024	-3.7858	-3.69588	-4.11226	0.21815	-1.41628	-4.04674	-3.57301	-2.72699	2.77036	2.80003	2.70646	2.73277	2.68113	2.7861
PEPE	38	7	24.6266	19.8419	26.7381	0.262119	0.210159	0.0634347	0.0624264	0.00260656	0.00506008	22.5388	23.4473	77.7366	0.0283406	681.684	70.6458	9.64933	10181.3	-916.818	24	16.1735	19.6571	-0.354319	-0.0969677	-1.27205	-2.04279	-3.37029	0.183996	-0.244365	0.206164	-0.0690044	0.183814	1.74108	1.46218	2.5368	2.13587	3.57884	-1.14078	0.097736	1.67142	3.79336	4.84918	2.70586	2.81151	2.71648	2.71985	2.69277	2.71133
PEPE	39	7	33.0759	20.0602	22.1039	0.466694	0.715205	0.0491597	0.049945	0.0118508	0.0065064	17.1644	15.7289	91.3816	0.0181933	1041.24	54.1949	19.2129	19295.7	-4368.79	25	520.824	561.9	0.0891706	1.29714	1.45189	2.33936	3.1457	0.541543	0.456205	1.30484	1.90649	1.41935	0.82039	1.36456	1.69537	1.51885	1.44436	-0.122453	0.677673	-0.144045	1.02542	0.720564	2.56614	2.4825	2.57187	2.51829	2.60485	2.59726
PEPE	40	7	30.2407	20.3231	19.3933	0.404254	0.648702	0.0634797	0.0809133	0.00223973	0.00589051	33.1517	29.959	84.4491	0.051584	1600.32	355.461	4.5021	25093.7	7263.24	23	1378.59	1555.79	1.87715	2.59104	5.5929	4.8105	2.02626	-0.304296	0.902985	1.69019	2.37044	0.332084	-0.769522	-0.0477975	2.53587	2.03517	-0.224457	-1.74304	-0.499885	-2.85245	-2.52138	-2.83885	2.65124	2.72229	2.65479	2.58421	2.63858	2.75421
All	41	7	26.1412	20.0594	22.1559	0.438437	0.522609	0.0948161	0.363122	0.00265523	0.00503604	28.0258	25.8595	88.8477	0.0413735	1207.77	253.224	4.76958	45187	-1788.56	26	1181.78	851.644	-0.0657685	0.461922	0.425494	1.21073	0.685519	-0.176086	-0.187415	-0.374755	-0.518885	-1.18621	0.422593	1.33645	1.91281	2.23598	-0.523479	-1.31113	0.0145191	-1.52659	-4.75405	-5.50375	2.4795	2.44015	2.48338	2.4739	2.53586	2.47208
All	42	7	32.2415	20.6462	26.4187	0.220951	0.243955	0.0874034	0.0935813	0.0272481	0.00567888	25.1663	22.993	86.8705	0.0272685	1091.32	76.0489	14.3502	121460	4339.98	30	3386.13	2184.61	0.547283	0.703528	-0.870908	3.77869	1.62764	0.0946266	0.476548	-0.252341	-0.714419	-1.25826	1.11373	2.58895	-1.38361	2.77968	2.10788	-0.390936	0.12462	1.87506	4.26542	1.9147	2.62195	2.40615	2.64148	2.6445	2.69108	2.70517
All	43	7	32.0691	20.1703	25.8173	0.445167	0.686763	0.110171	0.14935	0.0030284	0.0077766	23.3239	19.7378	105.909	0.0374381	1305.99	119.317	10.9455	67096.6	6396.96	30	2115.45	1273.63	0.73622	1.58291	4.13019	4.11128	4.23607	-0.490986	-1.19466	-2.9886	-3.67138	-3.11793	0.396661	1.76432	1.43408	4.14829	4.51934	0.618755	1.18266	2.10818	2.05801	1.74535	2.47174	2.45406	2.46626	2.50277	2.47098	2.47424
All	44	7	33.2978	20.2771	16.848	1.0749	1.5333	0.0313848	0.0282719	0.000664653	0.00552122	26.9662	26.5045	77.1685	0.049531	946.048	189.161	5.00129	21973.5	-7879.71	30	359.304	334.093	-0.0284755	0.474683	-0.360132	0.665457	-2.59909	-0.107295	0.124126	-0.240842	0.759543	0.322994	0.0808754	0.859001	1.23822	2.65763	1.32063	-0.90082	-1.00578	0.525388	-1.3794	0.0605256	2.59357	2.69953	2.67347	2.67204	2.72784	2.69268
All	45	7	25.6821	19.7993	27.1215	0.224323	0.266296	0.0924793	0.0872982	0.0354583	0.00449473	21.8462	22.276	59.9594	0.0618224	503.112	43.4922	11.5679	19600.4	3187.63	17	669.587	523.354	-1.08158	-1.36701	-3.1549	-4.54063	-5.88453	0.501499	0.0316741	0.389742	-1.2923	0.212511	-0.0266085	0.72212	2.22246	1.98689	1.16313	0.245178	0.170633	-0.805323	0.679235	0.690829	2.33416	2.63299	2.62939	2.63992	2.53727	2.70547
All	46	7	27.7409	20.0278	20.5677	0.262454	0.329681	0.0706602	0.0994716	0.00955467	0.00558273	21.2495	20.3493	75.4082	0.0685444	1140.97	346.591	3.29199	50065.9	-460.734	27	638.027	762.052	-0.413306	0.27897	0.0950184	0.84087	0.765439	0.0221371	-0.19917	0.117549	-0.576364	0.538984	2.5966	3.10198	6.13627	7.2036	7.52766	-0.789639	-0.256214	2.3703	0.186914	1.15951	2.59104	2.55667	2.65268	2.63729	2.66065	2.58929
All	47	7	21.6539	19.972	21.5196	0.974447	1.17015	0.0663033	0.0564606	0.00749824	0.00489241	25.4893	27.6439	87.0654	0.0452842	1328.28	129.074	10.2908	60879.6	3267.68	25	472.067	379.329	0.118947	0.375866	-0.276785	-0.267703	-0.612139	-0.21784	-0.220381	-0.163136	0.0797151	-0.789598	-1.3368	0.951753	1.60588	1.32106	0.277426	0.358507	1.40971	1.33003	2.36351	-0.273754	2.68941	2.78701	2.65977	2.67317	2.77511	2.83572
All	48	7	29.5174	19.9032	27.493	0.155064	0.200327	0.129985	0.119166	0.0283203	0.00790763	21.019	21.4321	75.5443	0.037239	589.765	57.3603	10.2818	130233	9794.33	27	5595.5	3059.98	-0.658595	-0.448033	-0.266782	0.811944	0.879383	0.224745	0.34472	0.98366	2.29193	0.731637	-0.631566	-0.39023	-0.197491	-0.288867	-0.731405	0.883531	1.45421	1.26507	2.18788	0.772933	2.84538	2.72653	2.67921	2.63187	2.71055	2.73653
All	49	7	28.1516	19.978	21.9309	0.524834	0.703599	0.0199427	0.0199811	0.00253315	0.00723983	29.3005	26.7554	86.6811	0.0394079	1041.32	116.004	8.97661	18954.3	-663.481	22	94.8515	107.854	-0.624107	-0.0369637	0.00453782	1.55181	1.05101	0.103693	0.142682	0.473701	-0.439023	0.651318	0.173099	-0.11399	0.57247	2.16187	0.1597	-1.35771	-1.80769	-3.11843	-5.3426	-3.96948	2.60631	2.53159	2.52603	2.48296	2.61588	2.57374
All	50	7	34.6722	20.1542	20.7862	1.02719	0.77027	0.0853753	0.0918448	0.0242048	0.00755986	27.599	34.146	102.22	0.0376052	1794.5	244.315	7.34501	84650.1	10191.4	27	3163.57	1844.57	-0.306835	-0.355138	-0.915259	-1.06484	-0.573842	0.0233455	0.352854	-0.327027	0.16269	-0.581007	-0.0785515	-0.259876	0.77244	1.96215	2.30722	-0.628005	0.321431	0.595255	-0.747854	-0.205182	2.67905	2.71906	2.65367	2.66122	2.79417	2.64949
Manual	1	8	25.3235	19.5864	17.4459	2.92602	3.98771	0.144507	0.161276	0.0217766	0	0	0	83.246	0.0393786	1158.3	181.254	6.39048	19141.8	-1082.2	18	249.546	432.263	0	0	0	0	0	0	0	0	0	0	0	0	0	0	0	0	0	0	0	0	0	0	0	0	0	0
Manual	2	8	23.8429	19.7064	22.9306	1.01042	1.27549	0.120177	0.144226	0.00815906	0	0	0	88.0851	0.0372897	1305.21	156.291	8.35112	27952	-2110.08	21	521.905	423.206	-0.359055	-0.00373883	0.2575	-0.405469	-0.173149	-0.160308	0.0119083	0.146323	-0.390175	-1.23906	-1.31184	-3.68932	-7.49279	-9.59558	-9.82094	-0.342352	-0.022841	0.323534	-1.13124	0.11742	2.61676	2.63604	2.60996	2.64676	2.59902	2.81037
Manual	3	8	31.1697	20.4021	18.6555	0.318942	0.395536	0.126837	0.126732	0.0754838	0	0	0	73.2646	0.0443915	866.365	126.2	6.86499	8604.73	-1762.84	28	16.5158	16.0027	-0.191583	-0.0182411	-0.489386	0.195632	-0.447103	0.255764	-0.0531045	-0.105249	0.0918178	-0.171279	1.04024	1.28827	1.03059	3.7989	3.93159	0.33392	0.653435	0.425084	-0.597423	-0.379042	2.72415	2.76337	2.74336	2.74579	2.7894	2.87884
Manual	4	8	31.7984	19.7371	17.3643	0.490519	0.674836	0.0566184	0.0695432	0.00931799	0	0	0	52.8113	0.164814	517.365	715.608	0.722972	23343.7	-14161.6	26	213.809	638.466	-0.299801	-0.251809	0.177045	0.0380229	-0.721989	0.247565	0.0865962	-0.294396	0.407333	-2.18869	-0.679758	-0.140729	0.250546	0.412436	0.204774	0.206032	1.17782	1.95771	2.16377	1.43709	2.5397	2.52359	2.5792	2.59067	2.65084	2.6567
Manual	5	8	29.3956	18.354	16.4347	0.808007	1.06022	0.0196719	0.0206003	0.00689426	0	0	0	82.5956	0.0583902	1088.47	141.805	7.67585	32182.7	-592.652	29	2497.97	1401.01	-0.354194	0.355372	0.811666	4.30934	2.70666	-0.400305	-0.668912	-1.05969	-1.99613	-2.48989	-0.00281297	-1.41753	-2.87305	1.03451	0.185058	-0.267777	1.46613	1.9346	4.48634	5.46132	2.82073	2.69012	2.57892	2.59434	2.70324	2.70756
Manual	6	8	26.8148	19.4899	22.5547	0.317351	0.390403	0.113415	0.106465	0.00554849	0.0112317	32.8014	33.1667	87.2692	0.0702635	908.499	80.3638	11.3048	11743	337.61	22	131.823	103.967	-0.409305	0.14216	0.523997	0.403672	1.46177	-0.499384	0.0838052	-0.650419	-0.561402	-1.63941	-0.366875	2.26337	4.86631	9.22427	9.3579	-0.425466	0.10177	-1.99455	-2.12292	-1.37369	2.8784	2.84489	2.61486	2.64619	2.92661	2.55809
Manual	7	8	22.2796	20.0581	20.062	0.721674	0.962876	0.0760439	0.103684	0.00150776	0.0093237	33.5569	31.3601	85.8613	0.0472534	1540.48	246.67	6.2451	20642.7	381.933	23	201.786	273.934	-0.751876	0.0718011	-1.04751	-1.9712	-1.68897	0.253042	0.424302	-0.0230445	0.123513	0.0883426	-1.10054	-1.45112	-4.01224	-2.74911	-1.06648	0.978237	0.270094	0.714956	2.91804	1.513	2.59402	2.61671	2.55879	2.55058	2.35797	2.57388
Manual	8	8	30.4964	20.0623	20.0063	0.318466	0.377429	0.0145443	0.0141293	0.00327272	0.0118791	29.432	31.1207	88.0417	0.0180484	1015.49	67.4241	15.0613	25407.8	-2676.13	22	99.1473	132.252	0.285459	-0.00318243	1.41253	1.61905	0.930447	0.489987	-0.103966	0.56574	0.706598	0.91826	0.196022	-0.3911	1.66766	6.76419	8.63015	0.491603	0.889638	0.578691	0.276451	0.911484	2.53942	2.43465	2.58171	2.55015	2.53446	2.31955
Manual	9	8	28.7184	20.5145	22.1841	0.8052	0.911539	0.107158	0.200501	0.0351883	0.0102622	28.2218	27.4	86.4034	0.0366197	1083.49	91.5087	11.8403	30949.3	-4238.68	24	892.408	739.873	-0.115565	-0.323253	1.30261	1.02359	1.62031	0.111281	-0.124818	0.757472	-0.291909	-0.0540394	0.698422	1.12677	6.83714	9.809	9.93604	-0.114574	-0.255972	0.45723	0.063299	1.06074	2.62746	2.59018	2.64828	2.64393	2.61007	2.45612
Manual	10	8	34.5052	20.6816	23.1133	0.178838	0.186868	0.0616907	0.0806613	0.00711624	0.0106733	18.693	17.2124	87.2329	0.0221838	1124.22	90.7292	12.391	39503.2	-10317.4	25	71.0047	99.1007	-0.526968	-0.587781	-0.792294	-2.33905	-2.57816	0.0111524	0.0919626	1.6467	0.300595	-1.2949	2.67403	1.78293	6.32471	9.39611	9.52479	-0.536892	0.468208	1.11492	0.709915	0.0888136	2.54772	2.59311	2.60349	2.61192	2.73319	2.579
Random	11	8	25.383	20.3486	17.7312	1.18769	1.62927	0.0934982	0.169849	0.00897377	0	0	0	75.7052	0.0770786	917.562	146.421	6.26662	16353.6	205.639	18	537.481	1513.93	-0.982463	2.2056	-1.34689	-0.553129	-1.21911	0.168156	-1.38099	-2.3225	-2.28521	-2.5481	-0.0414523	-1.80764	-5.33105	-6.82419	-6.57014	-0.99955	-1.50855	-2.22121	-1.33624	-1.27499	2.59288	2.61749	2.60894	2.72908	2.56614	2.94983
Random	12	8	33.1932	20.8491	23.9312	0.447743	0.472199	0.0727537	0.0731519	0.00698028	0	0	0	85.143	0.0635424	1723.99	224.975	7.66301	36148.4	-6479.8	24	1179.8	1108.28	0.0549038	-0.568218	1.14713	2.11362	2.20549	1.41818	1.73689	3.33713	4.67138	4.5087	-1.15986	-0.259084	1.23138	3.32309	2.70757	-0.335467	-0.132551	-1.80632	-2.20434	-2.13034	2.67482	2.57304	2.673	2.43831	2.56384	2.87776
Random	13	8	32.278	20.8	24.7713	0.2186	0.328421	0.0557629	0.0618604	0.00779709	0	0	0	73.5264	0.0470305	678.781	174.11	3.89857	20973.4	271.606	25	270.988	406.4	-0.542337	-0.256918	0.810118	-0.0441577	0.938357	-0.125464	-0.332363	-0.754963	-0.0312578	0.228569	1.31433	1.4184	4.53549	4.28338	4.36581	0.488049	-0.359678	1.94969	3.95333	5.04774	2.5701	2.57501	2.59968	2.60559	2.64319	2.81745
Random	14	8	22.0936	19.9622	20.6209	0.462094	0.659093	0.0849471	0.0924089	0.00499086	0	0	0	77.731	0.0660047	1090.33	158.471	6.88031	28477.3	-755.857	17	165.83	271.187	-0.0146272	-0.455685	-0.590915	0.163762	0.334138	0.0863554	0.623459	0.743537	0.658474	2.54319	-1.6021	-1.43811	0.925395	6.94738	9.74226	-0.612239	-0.751514	-0.032605	-1.17395	0.0384238	2.70483	2.67002	2.67771	2.65791	2.77493	2.62099
Random	15	8	24.8892	20.295	16.8076	1.5131	2.05771	0.0620098	0.0673685	0.00647943	0	0	0	69.7539	0.0876072	1623.25	314.071	5.16842	31605.4	-593.045	15	638.277	793.186	-0.586447	-0.471125	0.572675	-0.174217	0.398568	-0.617606	-0.584341	-0.403136	-1.59804	-0.584406	2.84187	2.10093	5.3132	8.83645	9.48983	-0.777489	-1.51766	-1.15303	-2.56129	-0.928445	2.5659	2.57165	2.5155	2.58224	2.64613	2.56854
Random	16	8	33.3292	20.0767	21.4258	0.790467	0.757882	0.0782161	0.0999032	0.0058663	0.00628313	18.8969	20.6995	88.3251	0.0366795	1329.87	97.5636	13.6308	5321.08	-1055.91	30	20.6803	30.2139	-0.771058	-0.264569	-1.45393	-2.97834	-2.73507	-1.03408	-1.4758	-3.5493	-4.28954	-4.86102	-0.231353	-2.16732	0.0168009	7.02909	7.77864	0.76437	1.19134	1.38008	-0.484469	1.17502	2.496	2.47282	2.55782	2.58681	2.5741	2.72592
Random	17	8	28.078	21.1617	19.9943	0.506381	0.426516	0.0568428	0.0705442	0.0128261	0.00636172	30.8747	32.4915	68.7055	0.0594605	1022.74	126.396	8.09153	8845.89	999.364	25	20.7936	38.8358	-0.01311	2.98797	6.93531	8.72354	8.47044	0.521833	-0.377115	-0.280884	0.19274	-0.870088	-1.40115	2.15143	5.44571	6.93272	5.41864	0.520773	-1.09717	-2.67923	-4.52064	-5.70428	2.6461	2.57749	2.68067	2.68191	2.6201	2.69584
Random	18	8	31.4771	19.4626	28.3963	0.450286	0.73222	0.0615623	0.0724082	0.0155516	0.00722735	25.5034	26.253	79.9742	0.040331	918.551	82.1581	11.1803	21895.1	-32.5589	21	471.751	579.603	0.36272	-1.01704	-0.341152	-2.93463	-2.62361	0.10774	-0.240364	0.148496	-1.31882	0.106697	1.14071	1.921	2.87915	4.75742	5.32087	-1.13124	-1.18466	-2.44298	-1.85289	-2.41272	2.60758	2.76657	2.70142	2.75144	2.60942	2.64652
Random	19	8	30.4547	22.2468	24.2336	0.734289	0.780094	0.0694243	0.0749117	0.00428075	0.0114364	19.2142	20.7338	108.559	0.0246929	1950.08	127.804	15.2584	50184	3948.46	26	1677.87	1382.46	0.152242	0.342728	1.41777	2.04684	0.416745	0.525165	-0.332498	-0.217879	0.202766	-0.0585832	0.659365	-0.0412492	-1.28102	-2.58479	-3.244	0.785828	0.612791	-1.27873	0.2042	-0.939973	2.63776	2.59875	2.66238	2.65989	2.63358	2.79682
Random	20	8	31.6953	21.2376	17.9756	0.794907	1.22766	0.0483068	0.064081	0.00859703	0.00785239	24.4564	25.8669	85.5412	0.0536394	899.879	459.764	1.95726	40651.2	-4268.5	30	1060.11	844.598	-0.41784	-0.00784927	1.00235	0.73438	0.508836	-0.465068	0.49892	-0.953201	-1.82442	-0.319468	0.681251	1.9044	6.89833	9.7985	9.88875	-0.0431321	1.0696	-2.62575	-6.33583	-7.32414	2.67805	2.68465	2.6491	2.68481	2.62595	2.75558
PE	21	8	25.0859	19.7638	21.0815	0.943638	1.09096	0.114274	0.121487	0.0302027	0	0	0	82.804	0.0612216	1200.31	269.921	4.44689	43104.7	1067.14	19	1070.44	1018.17	0.0341604	-0.0911298	0.679408	0.389456	-0.489254	0.106615	-0.00962003	-0.1234	-0.434605	0.0745304	-0.168791	-0.282955	-0.427434	-1.29701	-0.971002	-0.55431	-0.918104	-2.79066	-3.59695	-4.0238	2.59717	2.62301	2.54879	2.56275	2.66057	2.69062
PE	22	8	27.4006	20.2273	17.6818	0.636479	0.677644	0.0727477	0.0896011	0.00286204	0.00745972	26.8136	27.9729	91.456	0.0356003	1672.2	147.622	11.3276	51870.9	-2610.47	22	222.453	172.929	0.000687169	-0.472662	1.43545	4.60682	6.02394	-0.197509	-0.515138	0.191134	0.969462	1.31162	-0.446454	-1.30509	-1.39639	-0.409227	-0.711197	0.920036	-0.213432	0.44823	0.247924	0.096785	2.60238	2.31393	2.55478	2.50037	2.53631	2.54148
PE	23	8	30.7086	20.2205	22.9064	0.241392	0.287374	0.0908125	0.147204	0.0112388	0.00493295	16.35	19.3277	96.877	0.0214681	1186.94	87.8557	13.5101	46408.1	-1082.97	29	543.256	361.023	0.186145	0.296874	1.55521	1.71205	-0.0470208	-0.124907	-0.0969037	0.956601	0.337855	-0.421871	-1.68945	-2.04167	-2.68567	-2.63517	-5.38142	1.17617	-1.79376	2.72932	5.78216	5.8497	2.72426	2.67334	2.76499	2.73547	2.77556	2.71292
PE	24	8	25.2199	20.5702	25.5123	0.289273	0.33192	0.0733012	0.0786461	0.0210503	0.00484693	27.9311	27.7827	80.4288	0.0347495	785.203	58.002	13.5375	14674.3	1222.27	23	153.412	206.849	1.02763	0.773962	2.37984	4.14213	3.09556	-0.516244	0.367249	2.35296	3.06183	2.60553	-0.267874	-0.312054	-2.23419	0.0901067	-1.54126	0.448918	-0.273992	-0.046619	1.38221	-0.247967	2.68408	2.54795	2.65519	2.5971	2.63609	2.60473
PE	25	8	23.0903	19.9778	17.8575	0.380534	0.42025	0.0319022	0.0415009	0.0041055	0.00561841	23.6728	22.9707	84.2218	0.031871	995.11	133.539	7.45184	40957.9	1766.12	24	191.337	273.672	0.287265	-0.132255	-0.834687	-1.55789	-0.289151	-0.265236	-0.165714	-1.41982	-1.99368	-1.82863	-0.306834	-0.851293	-3.39554	-3.62382	-3.94575	1.26909	2.47917	2.46414	3.92897	3.04202	2.43911	2.44531	2.48474	2.50952	2.43828	2.51241
PE	26	8	30.07	19.8822	15.455	0.517491	0.492377	0.0862618	0.0847595	0.0274734	0.0055374	22.3356	24.3903	89.067	0.0384608	1105.35	304.759	3.62697	41223.3	-2212.54	21	333.273	280.565	0.659011	0.0730874	-0.0757275	0.0196409	-1.16268	0.292558	1.17218	1.25359	2.30498	1.47883	0.627576	1.46596	2.17802	4.30269	3.15647	0.0482285	-0.7045	3.07875	6.03902	6.97585	2.574	2.59524	2.65959	2.61512	2.62928	2.60646
PE	27	8	22.5773	19.8904	21.0618	0.271346	0.38258	0.0732305	0.0738577	0.0181155	0.00796974	27.3773	28.9855	60.1453	0.0887517	458.992	382.825	1.19896	31866.8	3248.5	21	511.408	463.487	0.13996	-0.263514	0.18943	0.924443	1.33934	0.139088	-0.128128	0.600538	1.70474	0.853772	-0.148961	-0.261577	-0.732369	0.68686	0.147384	-0.845655	-0.370026	-0.832432	-2.50303	-2.02286	2.67504	2.62615	2.74722	2.7176	2.72615	2.70011
PE	28	8	30.8881	20.9225	15.0139	0.58685	0.712469	0.0823405	0.073505	0.044415	0.00733566	14.4254	16.2791	64.2031	0.0725538	783.087	329.873	2.37391	31090	-10673.7	20	155.497	258.861	-0.205107	-0.463805	0.199894	2.45461	1.14257	-0.0506037	-0.050809	0.54258	0.517947	-0.168094	-0.280865	0.992704	1.75912	2.63916	2.19495	0.362016	-0.127171	-0.933483	-0.0527064	-0.573267	2.54563	2.52272	2.59759	2.59008	2.6143	2.58688
PE	29	8	28.3023	20.8515	17.2947	0.447193	0.559696	0.0593072	0.0816701	0.0115937	0.00490029	24.5456	26.807	57.2269	0.134069	1027.6	1449.98	0.708694	85366.9	811.275	25	1584.83	1803.33	-0.590517	0.263438	0.879054	1.21906	1.25745	-0.353003	-0.135165	-0.450361	0.413431	0.314053	0.4214	0.453138	1.43484	1.20226	-0.20471	-0.792242	-0.418063	0.469296	-1.07554	-0.651789	2.55132	2.48636	2.58845	2.59321	2.55761	2.56565
PE	30	8	33.739	19.9326	17.4202	0.341711	0.493007	0.227857	0.188649	0.0282526	0.001376	15.9013	16.7536	59.8469	0.0903175	534.335	329.779	1.62028	34921.9	1043.92	20	1388.54	1055.73	-0.519406	-0.664571	-0.334585	-1.48004	-0.945291	-0.508052	0.179181	0.662215	0.941359	0.338436	0.065204	-0.96447	1.23724	2.09356	3.68264	-0.352278	0.526685	0.965305	0.468641	2.31012	2.66074	2.67833	2.69228	2.64932	2.61822	2.61979
PEPE	31	8	34.4436	20.1492	18.7476	0.440419	0.616735	0.0323147	0.0391904	0.00278039	0.0075528	25.9109	28.2113	116.809	0.0455995	2921.72	746.602	3.91336	37465.4	-10817.1	26	1142.56	947.01	0	0	0	0	0	0	0	0	0	0	0	0	0	0	0	0	0	0	0	0	0	0	0	0	0	0
PEPE	32	8	22.2161	19.9098	17.336	1.23125	1.64024	0.223512	0.300484	0.0161444	0.00501409	24.871	24.0039	65.4508	0.0564051	549.075	128.614	4.26916	56300.8	-1017.75	23	270.602	250.465	0	0	0	0	0	0	0	0	0	0	0	0	0	0	0	0	0	0	0	0	0	0	0	0	0	0
PEPE	33	8	35.1936	19.9467	20.8761	0.432395	0.468488	0.0760434	0.0811754	0.0127577	0.00530281	23.2654	22.9905	67.0527	0.0454197	607.949	38.5284	15.7792	30320	1462.16	28	381.992	252.36	-0.373776	-0.148669	0.00744	1.93264	1.64622	-0.300576	-0.383453	-0.164328	1.02196	2.18638	-0.237788	-0.131532	0.749588	1.68787	2.81366	0.823926	0.0655	-1.66602	-1.33337	-1.19854	2.40031	2.36105	2.48421	2.43561	2.53234	2.4593
PEPE	34	8	31.6627	20.3534	27.2375	0.251013	0.347217	0.0536314	0.0581157	0.00312053	0.00639386	21.3454	26.0731	72.9316	0.0236691	645.374	39.9045	16.173	25696.4	-3505.21	20	325.593	431.867	-0.0231934	0.025256	-0.453234	-0.752967	0.767166	0.735856	0.187132	1.16183	0.224301	1.38157	0.603	-0.119943	2.01172	0.560881	2.33473	-0.235757	-0.159514	1.97083	-1.16543	1.41903	2.5126	2.52383	2.62351	2.58636	2.60587	2.54214
PEPE	35	8	35.1592	19.5346	24.0263	0.831172	1.12541	0.0449042	0.0845685	0.00151038	0.00662541	19.1565	19.1058	59.1712	0.0633343	494.255	83.9659	5.88637	29025.6	712.12	25	1181.55	882.957	0.168546	-0.0558997	0.666454	0.0864698	-0.762486	0.0916284	0.0767564	0.12162	0.71016	1.38851	-0.0859393	0.657551	1.14995	1.08731	1.11121	0.569519	-0.387348	0.251599	-0.7589	-1.34195	2.6437	2.6123	2.62675	2.60918	2.87984	2.78973
PEPE	36	8	31.6561	20.2672	21.4568	0.155491	0.172902	0.087078	0.0827866	0.015879	0.00598016	31.7113	34.0219	67.7803	0.0287389	598.983	74.3302	8.05842	44362.8	-3250.35	25	1499.63	1115.39	-0.393555	-0.414862	1.00502	1.1588	-0.187954	-0.340123	-0.114896	-0.0849222	0.464206	-0.381394	-0.0320482	0.00942618	0.891861	1.11888	-1.89731	-0.186384	-0.0905156	-2.13967	0.0493055	1.32474	2.62599	2.60724	2.61704	2.62276	2.65155	2.68614
PEPE	37	8	26.2202	19.7873	25.3458	0.359479	0.493657	0.0845348	0.0882686	0.00662418	0.00733999	25.0657	23.0614	63.1521	0.0773483	640.422	132.986	4.8157	37303.5	225.79	27	332.022	276.028	0.321973	-0.507141	-0.544188	-2.98208	-0.659661	-0.222567	-0.219061	0.134409	1.63535	-0.89436	-0.176651	-1.44207	-2.66969	-2.93373	-2.20322	-0.0444152	-1.17494	-3.43598	0.389079	0.421084	2.72976	2.79381	2.71558	2.73115	2.69018	2.81171
PEPE	38	8	24.9672	20.2769	26.3642	0.18815	0.286842	0.076044	0.0897993	0.0121876	0.00541761	21.8796	23.0753	77.003	0.0411939	803.311	57.6666	13.9303	11174.1	-478.956	23	34.0862	49.8242	-1.15731	-2.33191	-3.49392	-4.37376	-4.73342	0.134709	-0.0180735	-0.238355	-0.2112	0.0723437	-0.530173	-1.35031	-1.75511	-1.26788	-0.545451	0.182261	0.361567	1.60428	2.0942	3.99088	2.64837	2.79772	2.71379	2.71179	2.68233	2.66217
PEPE	39	8	33.4373	20.4274	23.2746	0.471869	0.58428	0.0910705	0.0921854	0.00559219	0.00619575	16.8559	15.6442	90.2275	0.0206638	1077.63	45.0378	23.9273	16663.2	-2908.96	25	229.249	307.232	0.00892587	0.474272	0.150293	1.0248	2.38187	0.238036	0.699372	1.40694	1.19062	1.21751	-0.944217	-0.86942	-2.15355	-4.70659	-3.86036	0.30294	0.112555	0.261829	-0.90905	1.14487	2.54412	2.4919	2.553	2.48852	2.55289	2.57081
PEPE	40	8	30.616	20.1707	19.8401	0.301726	0.328227	0.0612345	0.118954	0.0182145	0.00600118	33.327	30.0366	85.4948	0.0325239	841.601	231.588	3.63405	27771.7	2482.91	20	2104.77	1595.19	0.300126	0.0624256	0.481724	0.22897	-1.50582	-0.0277941	0.152623	0.64354	0.0637662	-0.0323866	0.0190352	1.13543	-1.60808	-2.45182	-2.91342	0.264545	0.0451673	-0.526686	0.0668626	0.21046	2.63599	2.73553	2.66222	2.63125	2.64418	2.75916
All	41	8	26.2888	20.1988	20.4675	0.454215	0.418854	0.075825	0.203417	0.0164939	0.00543317	28.1404	25.973	90.8043	0.0478202	1581.41	385.631	4.10084	45213	-206.733	23	1225.19	748.415	0.354855	-0.527848	0.125936	0.390594	0.345337	-0.184256	-0.535691	-0.387414	-0.097293	-1.36939	-0.149464	0.276098	-1.09507e-05	0.555392	-2.05301	0.18912	0.248419	0.981734	3.35766	3.20415	2.56784	2.48453	2.54728	2.55103	2.61699	2.54221
All	42	8	31.7003	20.966	26.0583	0.271945	0.334871	0.0689373	0.0735708	0.00457706	0.00538527	24.6565	22.5732	90.2109	0.0284015	1262.59	106.086	11.9016	120436	-16472.4	30	3240.04	2530.14	2.09843	-0.669457	-4.69559	-0.495995	-7.58574	0.745499	-0.19725	-0.0448905	-0.57204	-1.50919	0.125106	2.53516	3.2132	6.70637	7.22754	-0.0289901	-0.938567	0.105918	-0.521856	0.756546	2.53678	2.5476	2.64006	2.64401	2.72973	2.62436
All	43	8	32.4793	19.6707	24.4831	0.737961	1.04	0.0884229	0.198574	0.0109564	0.00879279	23.4598	20.0698	102.912	0.0233627	1328.36	63.9782	20.7627	66998	1548.03	27	2971.11	1729.97	0.700323	1.21353	2.77198	4.53358	4.39779	-0.813508	-0.623575	0.266427	-0.648324	-1.41406	-0.139625	-0.461181	0.338496	-0.497442	2.69296	1.06271	1.23657	0.367633	0.00116463	-0.213109	2.41389	2.39959	2.48753	2.50951	2.46784	2.40111
All	44	8	32.9738	19.486	18.9359	1.1389	1.22388	0.0977935	0.0938797	0.00377095	0.00480439	26.3242	25.5366	76.6464	0.0456365	791.992	108.049	7.32992	18982.6	-7088.97	24	260.685	443.114	0.310152	-0.588736	-0.00772922	-1.16516	-2.14536	0.358432	-0.489579	0.780695	0.990749	-0.854101	1.11575	0.554732	0.317664	0.184047	-1.41559	0.30918	-0.559399	-0.666751	-0.877746	-2.28407	2.66713	2.75755	2.72703	2.73195	2.80026	2.88336
All	45	8	25.4516	19.8268	28.0032	0.468742	0.686431	0.0953509	0.0954852	0.00679097	0.00450511	22.5112	23.24	60.8298	0.0558054	451.795	77.4892	5.83042	20301.4	1148.01	22	576.177	303.913	-1.42675	-2.234	-4.4258	-5.36933	-5.11538	0.13593	0.00527002	-0.415299	-1.29133	-0.599546	-0.956071	-1.27488	-2.55971	-3.74014	-2.89518	0.264768	-0.94093	-0.0695595	-1.30987	0.188523	2.28215	2.5608	2.59391	2.60658	2.47179	2.62469
All	46	8	27.7689	19.9901	21.2757	0.330921	0.368957	0.0571427	0.0767266	0.0119898	0.00517247	21.2584	20.1725	79.8718	0.0559761	1086.77	239.585	4.53606	52932.2	1524.62	23	828.086	905.691	0.424059	0.0459608	1.22901	1.60273	0.623278	0.0591562	-0.0276594	0.482986	-0.121769	1.18541	-0.263035	0.0707146	-0.521069	1.50471	0.543573	-0.482897	-0.671901	1.59491	1.38583	1.69148	2.60081	2.54615	2.65977	2.64098	2.63517	2.61701
All	47	8	21.6444	20.0175	22.2637	0.665686	0.727528	0.0995354	0.0968756	0.0239761	0.00543245	26.2985	28.4984	90.0365	0.0330485	985.163	103.814	9.48972	69643.7	9236.58	26	695.178	450.246	-0.0982168	0.299574	1.10943	1.19405	0.0884502	0.0456457	-0.044701	0.14923	0.234763	-0.705413	0.291705	0.177359	-1.82948	-2.73595	-3.9867	0.474272	0.111359	-1.2031	-1.21909	0.774941	2.66008	2.6596	2.60051	2.5946	2.71426	2.71578
All	48	8	29.8182	20.4413	25.1281	0.149613	0.189971	0.106867	0.101042	0.0248944	0.00744582	20.2256	20.4689	74.7037	0.0392669	723.633	57.1854	12.6542	128422	2857.69	27	6747.8	3545.71	0.0729947	0.0535948	0.0748204	0.790431	0.309531	-0.439668	-0.156648	-0.296508	1.13093	1.24826	-0.696686	-0.654246	-0.999397	0.437833	2.94502	0.435046	0.829618	1.08479	3.39598	3.81512	2.7955	2.79345	2.63013	2.6082	2.75438	2.68929
All	49	8	28.6442	20.5466	22.6628	0.265594	0.386722	0.021862	0.0225214	0.00237002	0.0072212	29.1727	26.5741	87.0259	0.0422191	1612.4	127.21	12.6751	20258.8	-4712.54	18	172.903	207.117	-0.336866	-0.26493	-0.576083	2.7953	2.05416	0.285291	-0.0616966	-0.0712236	0.543886	0.14741	-0.487209	-0.885805	-0.237158	1.10393	-0.408425	0.0371727	-2.37544	-4.14279	-4.70518	-4.45449	2.58755	2.52073	2.52075	2.49037	2.54416	2.53651
All	50	8	34.5131	19.3883	20.9049	1.53813	1.34376	0.0194534	0.0200647	0.000433242	0.00785205	28.2221	34.2682	101.444	0.0411464	2087.01	348.62	5.98651	88627.4	-3330.75	26	2168.08	1564.35	-0.538306	-1.16264	-2.37943	-2.29042	-1.29903	0.280731	0.393497	0.0381073	-0.839665	0.24053	-0.443605	0.512117	0.377234	2.55357	3.36242	-0.18118	-0.120312	-0.490401	0.0871435	0.515003	2.61246	2.71195	2.64717	2.65253	2.78365	2.63567
Manual	1	9	24.8781	19.8539	17.7964	2.50287	3.60584	0.200109	0.198515	0.00459083	0	0	0	84.9914	0.0319878	950.046	113.189	8.39343	19993.5	-1980.98	12	559.832	520.38	0	0	0	0	0	0	0	0	0	0	0	0	0	0	0	0	0	0	0	0	0	0	0	0	0	0
Manual	2	9	23.5834	19.8725	22.2981	1.13769	1.39106	0.12243	0.124333	0.0336473	0	0	0	84.8509	0.0494223	1017.48	107.055	9.50427	26620.3	-3781.93	23	303.051	292.927	1.19869	1.85209	2.70361	3.30683	4.21223	0.0509699	-0.0346343	-1.45009	-2.02049	-1.15698	0.936732	1.65362	-1.82388	-1.96996	-3.4127	-0.275356	1.22085	-0.954758	-1.50893	-2.48896	2.66878	2.65996	2.63665	2.67173	2.65892	2.80932
Manual	3	9	31.1343	20.4594	18.935	0.3054	0.334151	0.130832	0.131653	0.0107134	0	0	0	70.8935	0.0447082	758.634	95.7745	7.92104	7982.93	-1259.74	30	14.7746	15.1184	0.333617	0.570057	-0.484216	-0.985984	-1.88301	0.175621	0.349978	-0.303873	-0.252472	-1.10898	0.55105	0.446674	0.436076	1.71864	2.76537	0.388687	0.563683	0.152665	0.036229	-0.101659	2.70196	2.76184	2.73525	2.75719	2.78964	2.79657
Manual	4	9	31.8773	20.0908	18.452	0.52389	0.774162	0.0622157	0.0830588	0.0254744	0	0	0	57.0174	0.0948752	594.349	150.375	3.95245	31867.9	-18952.6	26	967.38	1335.97	-0.284274	-0.0597914	-0.320174	0.945302	0.96792	0.109963	-0.141223	-0.721494	-0.0618338	0.540319	-0.585584	-1.03709	1.33736	1.00083	3.06488	0.564398	0.594355	3.74192	1.97012	1.89568	2.57494	2.54859	2.61337	2.60244	2.6846	2.66727
Manual	5	9	29.884	19.1441	17.6574	0.511989	0.527458	0.0277099	0.0276297	0.0059712	0	0	0	81.9347	0.0437004	1409.76	161.921	8.70648	31904.3	3321.34	27	2416.24	1204.36	-0.808065	-0.315624	0.00284067	4.48311	3.96305	-0.370669	-0.154326	-2.39427	-2.06683	-2.00206	-0.733753	-1.137	-3.79349	-1.65507	-1.91644	0.33586	0.293978	0.398953	0.0663754	1.66721	2.95677	2.73588	2.60376	2.63666	2.85732	2.71402
Manual	6	9	26.1599	19.5183	21.7486	0.31971	0.395713	0.109633	0.104573	0.00142262	0.0120094	32.2839	32.6624	86.7539	0.0299106	868.301	124.485	6.97513	11898.2	-414.989	24	175.224	172.88	0.00474196	-0.295778	-0.248087	0.88787	0.822672	-0.0373274	0.163218	0.0376383	-0.338288	-1.57804	-0.367912	0.995046	5.04546	8.73305	9.29656	0.335116	0.0426877	-1.25666	-1.03829	-3.09244	2.85432	2.83779	2.61057	2.64799	2.91997	2.54656
Manual	7	9	22.4436	20.0411	18.8164	1.15845	1.47897	0.0747433	0.0978954	0.00724534	0.0111222	33.6376	31.2545	86.756	0.05699	1605.38	209.042	7.67967	21759.4	-37.2238	20	251.351	328.608	-0.325727	0.157184	-1.06204	-0.536258	-1.84575	0.297268	0.33004	-0.21378	-0.206772	0.367836	-0.724585	-0.952825	-3.03229	-3.93513	-1.76793	0.409799	-0.0356738	0.516091	0.417406	1.21592	2.54872	2.56853	2.50379	2.50261	2.32339	2.55599
Manual	8	9	30.3467	20.258	20.5345	0.276245	0.331822	0.0407978	0.0412337	0.0056754	0.0104678	28.8711	30.4091	88.8247	0.0247808	1062.46	81.3496	13.0604	26108	277.044	21	292.573	292.773	-0.300734	0.312278	1.27324	2.41597	2.33095	-0.304141	0.0824397	-0.0136422	0.421582	-0.156795	-0.445651	0.110059	3.3016	4.51055	7.21379	-0.241069	-0.306624	-1.26585	-0.164933	-0.569162	2.56682	2.46484	2.58582	2.57011	2.54067	2.70682
Manual	9	9	30.1051	19.8868	21.5588	0.281362	0.371161	0.0864505	0.144845	0.00854983	0.00921653	28.5707	27.1079	87.0522	0.0277531	989.952	89.5618	11.0533	29719.7	1238.4	25	1028.38	647.04	0.14389	0.161574	0.314317	0.366902	1.61241	0.448321	-0.130019	0.532578	-0.0714904	-0.0436344	-0.132999	0.508028	6.79281	8.9483	9.79274	-0.278672	-0.104202	0.574538	-0.350663	0.294085	2.6173	2.58438	2.6472	2.63992	2.62305	2.7012
Manual	10	9	33.8292	20.1794	21.2112	0.465292	0.581116	0.0559273	0.0730972	0.0027682	0.0112589	17.7769	16.3381	86.8573	0.0265044	1182.26	101.246	11.6771	36347.7	-7201.34	26	168.974	369.68	-1.47651	-1.68606	-5.06606	-6.54417	-6.74594	-0.0152642	0.227948	-0.945925	0.0461974	-0.838134	-2.4381	-3.47662	-7.24267	-8.30298	-7.60519	-0.302438	0.657425	0.884337	0.124435	0.82839	2.46416	2.52728	2.55562	2.57417	2.64105	2.64349
Random	11	9	25.5658	19.9807	19.6935	0.891038	1.18562	0.116055	0.120484	0.00823527	0	0	0	73.4099	0.0861817	1393.07	224.137	6.21526	15128.5	-261.126	22	222.752	347.469	0.0891835	0.664956	1.0386	-0.518479	-1.53753	0.413318	-0.417626	-1.24883	-1.85539	-2.01639	2.14436	3.12337	3.59713	4.80614	6.92766	-0.230997	-0.305183	0.070306	0.0239432	-0.754772	2.59965	2.6432	2.64503	2.7525	2.48904	2.87272
Random	12	9	33.4173	21.398	23.2932	0.422366	0.572271	0.0856434	0.09192	0.00759341	0	0	0	85.1992	0.0749244	2175.18	512.1	4.24757	38208	-8091.65	23	1713.31	1544.71	0.00683833	-0.0938793	1.00777	2.29876	3.82708	0.289173	1.05222	3.39097	4.15752	3.91249	0.168574	0.525789	5.37073	8.09247	8.24777	-0.114872	-0.224334	-0.82545	-1.66928	-0.477043	2.64114	2.55276	2.65573	2.43724	2.52809	2.48066
Random	13	9	32.6653	19.9422	24.3046	0.346678	0.485436	0.0728404	0.086976	0.0168198	0	0	0	75.4561	0.0621284	795.683	287.293	2.76959	22064.6	2368.46	21	668.025	1066.44	-0.410746	-0.391521	-1.94971	-1.10835	-1.70747	0.00035363	-0.447895	-0.111875	-1.34712	0.240384	0.436548	-0.563606	-0.171402	1.7714	-1.06407	-0.341177	0.643019	-0.0950886	2.06946	3.03224	2.56392	2.58267	2.61129	2.61827	2.63268	2.95171
Random	14	9	22.0886	19.9773	19.9637	0.993042	1.43158	0.165769	0.332944	0.00642975	0	0	0	76.7215	0.0926053	1446	227.804	6.34758	28632.1	-1266.55	17	264.071	364.029	-0.201159	-0.47764	-0.338396	-1.03284	-0.683012	0.434675	0.344422	0.332069	-0.0993483	0.509907	1.67435	0.0273274	1.15005	6.16181	7.10353	-0.208455	-1.54449	-4.28793	-4.87711	-4.8928	2.63266	2.61981	2.6153	2.62879	2.68731	2.51569
Random	15	9	25.6323	20.5558	14.7791	2.18304	3.5549	0.050076	0.0564634	0.00717057	0	0	0	71.6679	0.0894807	1076.75	305.421	3.52547	31573.9	-876.011	21	570.631	572.2	0.593959	-0.0619703	-0.00619755	0.772176	0.467502	-0.0672895	-0.854413	-1.55549	-2.41838	-1.96963	-0.0880206	0.804883	4.22995	9.05499	9.62732	0.086723	-0.0110706	-1.10509	-1.05849	-0.343449	2.57591	2.56507	2.50489	2.59364	2.61899	2.54258
Random	16	9	33.5907	20.1655	22.9265	0.410475	0.567013	0.0720916	0.0753191	0.0180981	0.00701614	19.4669	21.1439	85.8104	0.0295836	1610.36	70.1644	22.9513	5341.5	-575.609	26	35.5783	53.7822	-0.332342	-0.299938	-0.214359	0.10621	1.49854	0.187474	-0.333685	-0.639144	-0.421358	0.0149346	0.270071	-1.53515	-1.33169	-4.73966	-3.82957	-0.0330762	-0.89674	-0.393657	-1.49879	0.397169	2.50323	2.48468	2.56346	2.57267	2.57103	2.77802
Random	17	9	29.3221	21.0842	19.6563	0.345606	0.368118	0.0627274	0.0729168	0.0194092	0.00589007	30.128	32.1037	70.2575	0.0826096	1239.17	161.725	7.66222	10458.7	-2199.19	30	10.7744	15.0502	0.665917	2.10187	4.58566	7.09072	7.04437	0.0722856	-0.336761	0.19464	0.325816	-0.577001	-0.694962	0.203548	1.79475	4.01845	4.34064	0.0068458	-1.22749	-4.74075	-5.32373	-4.67783	2.64535	2.64792	2.66598	2.66106	2.63702	2.76212
Random	18	9	30.7894	19.3114	26.7567	0.463159	0.552226	0.0675919	0.0829602	0.0127458	0.00666182	25.5736	26.362	79.4316	0.0373266	921.095	86.2908	10.6743	21625.4	-5705.47	17	521.587	921.344	0.502614	-0.343684	-0.312807	-1.4915	-3.238	-0.332954	0.113001	-0.00717861	-0.235207	-0.817987	0.578214	0.735197	1.43979	3.63916	4.25063	-0.545627	-1.09517	-1.14941	-0.383243	-0.513413	2.60366	2.79719	2.72441	2.76845	2.69364	2.65573
Random	19	9	31.9546	20.36	24.6433	0.388316	0.482092	0.0836239	0.0918737	0.0178872	0.010995	18.5956	20.4217	107.593	0.019886	1545.19	91.5581	16.8766	53083.5	-966.987	23	2845.52	2138.75	-0.255629	-0.478313	-0.631684	-1.75367	-1.12291	-0.205325	-0.0821243	0.473882	-0.0603349	0.000261015	0.540938	-0.940469	-1.22388	0.519107	-1.30385	0.646194	0.0727828	0.805288	-1.81144	-2.58493	2.58874	2.60797	2.64886	2.64874	2.63155	2.73246
Random	20	9	32.1836	20.5182	18.1922	0.830813	1.0125	0.0520304	0.0606122	0.0154245	0.00692128	23.1705	24.6173	84.1976	0.050689	1191.79	403.755	2.95177	37839.3	-3316.22	26	1071.58	970.262	-0.136815	0.211988	0.267298	0.981608	0.220177	-0.403963	-0.504431	0.703867	-0.29376	-0.145496	0.794833	0.845117	-1.43812	-2.70614	-2.28789	1.00777	0.155459	0.2783	-1.16213	-1.4089	2.68915	2.68891	2.66911	2.69626	2.56148	2.95189
PE	21	9	24.7929	19.7742	23.1488	0.728844	1.10844	0.0926745	0.0980064	0.0197298	0	0	0	87.2879	0.0608769	1566.33	159.112	9.84422	45195.8	5176.37	19	1118.77	1125.95	0.130241	0.776201	2.22512	2.81253	2.56658	-0.0911294	-0.155526	-0.107911	-0.199425	0.285112	0.561452	-0.128739	-2.11196	-1.05927	3.18576	-0.0831678	-0.679088	-1.20319	-2.76119	-2.35179	2.60921	2.62231	2.52358	2.55224	2.6511	2.66682
PE	22	9	27.288	20.1334	19.3015	0.506369	0.627811	0.10393	0.117438	0.00402531	0.00703054	26.3232	27.5922	95.4623	0.0429852	1865.21	134.534	13.8642	55333.4	-5045.15	19	385.235	364.025	-0.377687	-0.235177	1.51098	2.57803	4.64886	-0.426325	-0.497931	-0.513406	-0.275812	-0.0262178	1.27763	1.25551	4.01997	2.40911	3.25892	-0.307175	0.0364945	0.437522	0.59123	0.496592	2.57428	2.36859	2.53279	2.50356	2.52869	2.55228
PE	23	9	30.3266	20.4144	21.9981	0.32274	0.469999	0.115076	0.18575	0.01839	0.00476294	16.2599	18.9917	99.7019	0.0173181	1309.29	73.366	17.846	48331.6	-1975.72	27	504.597	447.024	0.877634	0.988888	2.17762	2.47484	1.5081	0.0819107	0.189591	0.710049	0.759722	-0.147342	-0.472965	-0.278842	-0.343367	1.05442	-1.46405	1.43216	-1.52711	-0.402138	3.65617	4.10852	2.71729	2.61342	2.76118	2.75512	2.78482	2.73204
PE	24	9	25.8036	20.2371	23.7662	0.431589	0.433149	0.0594547	0.0613983	0.0175114	0.00581801	29.4643	29.2216	80.3482	0.0424784	890.057	82.1195	10.8386	15513.2	-718.331	25	105.906	283.123	0.212996	1.00383	1.00419	2.78389	3.08111	-0.343578	-0.307783	-0.59044	0.200723	-0.241242	-0.462101	0.711558	0.585587	0.704049	0.690813	-0.372696	-0.501627	-0.998511	-0.269236	-0.891168	2.69565	2.55766	2.64443	2.60755	2.68302	2.59976
PE	25	9	22.9295	19.8932	16.9193	0.522564	0.605151	0.0374308	0.0569208	0.0151331	0.00485029	21.49	20.8847	83.3288	0.050083	1147.01	181.408	6.32283	44290.2	404.262	16	273.948	215.496	-2.18232	-2.19442	-4.55548	-4.46779	-2.71953	-0.66936	-2.10399	-3.8742	-5.24235	-5.42298	-0.253929	0.154571	-0.880261	-1.27593	-0.363608	-0.941478	-2.05872	-5.54962	-7.17021	-8.09854	2.43297	2.44567	2.4551	2.48264	2.4119	2.49286
PE	26	9	30.1881	20.0133	16.2101	0.322905	0.398129	0.0796918	0.0921197	0.00730774	0.00520918	21.6526	24.0189	89.71	0.0340443	1168.23	199.145	5.86621	41322.5	1268.34	22	379.92	424.223	0.359158	-0.446733	-0.976665	-0.888514	0.310383	-0.404761	-0.260801	0.77398	2.11455	0.346915	0.871219	0.170575	-1.11543	-7.24003	-8.13733	-0.521726	-0.123934	2.2337	4.10189	5.48004	2.54913	2.56328	2.63883	2.60743	2.59114	2.60774
PE	27	9	22.4618	19.9523	19.9566	0.272643	0.276979	0.0837504	0.0860641	0.00936257	0.00751847	29.0143	30.5074	59.7529	0.0875729	508.811	280.496	1.81397	30269.8	-5022.12	23	152.731	187.161	-0.507347	-0.489997	0.867424	0.59911	0.885989	0.0734189	-0.181581	1.0364	0.631822	1.38958	-0.510472	-0.20349	0.39102	0.485733	1.22187	-0.627995	-0.925779	-1.41212	-4.0312	-4.89085	2.65718	2.60481	2.73264	2.69753	2.69994	2.66531
PE	28	9	30.8868	19.8457	16.6374	0.824362	0.813949	0.0585833	0.0576728	0.0187549	0.00701105	14.8815	16.6259	66.75	0.0737375	881.205	396.143	2.22446	34005.5	2319.24	21	687.923	692.84	0.00620819	-0.258861	0.605527	1.69767	0.809487	0.320409	0.116192	0.468604	0.659195	0.234637	-0.198199	0.825357	0.48664	2.96551	1.92102	-0.555558	0.710453	-0.713467	-1.22636	1.82249	2.55205	2.53727	2.60219	2.59713	2.56999	2.52014
PE	29	9	28.1477	19.4474	16.3067	0.562307	0.846493	0.0604121	0.0808579	0.00355647	0.00525415	23.9598	26.163	54.4264	0.123317	866.695	1501.33	0.577284	86003.9	-23217.7	24	792.972	1121.94	0.0582065	0.988187	0.974278	1.01346	1.36385	0.0569443	0.51102	-0.0109604	-0.516108	-0.744855	-0.0465336	0.214172	0.709517	-2.36207	0.0942611	0.14224	-0.0999807	0.127911	0.146115	0.314497	2.60313	2.51876	2.62044	2.63365	2.57024	2.61982
PE	30	9	33.2743	19.9017	16.8102	0.304168	0.401051	0.209911	0.165944	0.0256835	0.00124302	15.2201	16.0431	60.3113	0.0780847	637.356	279.434	2.28088	32224.3	-1178.46	20	946.883	909.643	-0.153927	1.15917	-0.863249	-3.21415	-4.13795	0.257555	0.064938	1.47084	0.105324	-0.15999	-0.277896	0.431398	1.03856	-0.134321	1.04888	0.502672	0.070326	0.292009	1.43134	1.03963	2.66615	2.93341	2.68403	2.66118	2.70805	2.71646
PEPE	31	9	34.4056	20.5091	20.2133	0.385114	0.452564	0.0661368	0.0698681	0.00511863	0.00750795	26.3118	28.3043	120.788	0.0297266	2244.09	382.272	5.87041	33913	-15298.6	26	638.742	672.654	0	0	0	0	0	0	0	0	0	0	0	0	0	0	0	0	0	0	0	0	0	0	0	0	0	0
PEPE	32	9	22.1412	20.0545	17.7451	1.33283	1.85347	0.171444	0.183114	0.0271998	0.00510615	24.714	23.6779	63.7166	0.0524732	796.085	170.959	4.65658	53419.1	-995.595	25	283.135	325.117	0	0	0	0	0	0	0	0	0	0	0	0	0	0	0	0	0	0	0	0	0	0	0	0	0	0
PEPE	33	9	35.0707	19.9817	22.2803	0.309841	0.378511	0.0613298	0.06161	0.0175177	0.00559258	23.7266	23.2527	67.3502	0.0390735	642.626	39.2092	16.3897	31232.9	-1220.69	24	494.19	254.795	-0.282181	0.337516	-0.401556	1.34994	2.25828	-0.330969	0.193363	0.374889	1.27591	1.94614	-0.587269	0.0665297	0.38656	1.19561	3.16183	-1.33839	0.552571	-2.89196	-2.42441	-4.73063	2.43865	2.3854	2.51015	2.45483	2.53661	2.45661
PEPE	34	9	31.8661	20.3173	27.2098	0.425411	0.639404	0.0632425	0.13817	0.00311389	0.00761872	21.5214	26.3684	73.0316	0.0232884	645.847	51.321	12.5845	26851	-1622.76	19	471.306	582.255	-0.184988	0.0172876	-0.324592	-0.702229	-0.561067	-0.419101	-0.495031	-0.285373	0.132874	-0.0602039	-0.407594	0.0705632	0.594705	0.310142	1.37802	0.209395	0.226373	1.11651	1.86432	2.79638	2.52064	2.52955	2.60239	2.58968	2.62735	2.57578
PEPE	35	9	34.8576	19.6034	23.9951	0.28793	0.357999	0.0547644	0.0503613	0.000355863	0.00625648	19.2842	18.774	60.9628	0.0602026	540.261	62.7992	8.60299	29693.6	-604.29	26	1042.43	674.703	0.498145	0.800415	2.43323	1.42747	0.924601	-0.0572331	0.128775	0.250822	1.36983	0.0440136	0.665877	-0.885073	-0.656049	-0.656723	1.01899	0.517363	-0.180405	-0.512638	-1.83639	-0.592292	2.5564	2.57027	2.59218	2.55689	2.77633	2.72517
PEPE	36	9	31.5072	19.7947	21.6527	0.128778	0.143897	0.0678595	0.0667167	0.0209286	0.00599538	31.8224	34.4157	69.4664	0.0304692	598.922	78.8889	7.59197	41595.4	-869.517	24	1295.37	1121.67	-0.306853	0.0764051	-1.13027	0.0354169	0.486569	0.0942399	-0.0666141	-0.733962	-0.201581	1.21486	-0.843244	-0.521484	-1.94511	-0.957499	-2.4234	-0.914246	-0.540152	0.169012	-0.288184	0.0519303	2.60543	2.6044	2.60149	2.60549	2.6181	2.67697
PEPE	37	9	25.7101	19.5759	24.1739	0.362159	0.539096	0.137241	0.129217	0.00598968	0.007113	24.9437	22.6017	61.1147	0.0603546	602.825	95.948	6.28283	37144.9	-701.893	22	329.412	237.508	0.012896	-0.0699484	-1.12175	-1.89827	0.32345	0.740932	-0.853859	1.1081	1.40905	-0.41347	-1.36483	-1.09842	-3.09741	-3.931	-2.27973	-0.915393	-1.06247	-2.62519	3.20224	1.58225	2.7046	2.74473	2.73319	2.69948	2.69513	2.78955
PEPE	38	9	24.9852	19.9363	27.1296	0.229272	0.236692	0.079821	0.117223	0.0296354	0.00474288	22.9047	24.5226	78.8138	0.0327297	839.956	60.1335	13.9682	11334.5	-1061.15	24	19.4678	33.2889	-1.05458	-1.6768	-3.88084	-6.19772	-5.42179	-0.0242793	0.161287	-0.1408	-0.0141009	-0.338931	-1.10075	-1.54428	-0.911925	0.144212	2.14053	-0.379157	0.0190934	1.89282	3.3601	3.44137	2.6779	2.77878	2.75473	2.75528	2.71578	2.74102
PEPE	39	9	33.1269	19.7748	22.8197	0.912414	1.03833	0.0671805	0.0685321	0.0210065	0.00584153	17.0605	15.8623	91.4455	0.0162058	1017.48	56.8996	17.882	21101	-3550.27	24	548.474	731.682	-0.00461601	0.658234	1.10014	2.17894	2.92308	0.253005	0.642232	1.74282	2.19064	3.88904	-0.473546	-0.872622	-1.59976	0.598934	-2.6475	0.300943	-0.428519	-0.156261	0.844646	1.3223	2.53932	2.47766	2.56256	2.46657	2.56482	2.60534
PEPE	40	9	29.2181	18.8175	19.2835	0.269925	0.378456	0.0606436	0.0683673	0.00718646	0.00570499	32.6971	29.2681	84.2853	0.0465493	1285.67	443.961	2.8959	25778	132.658	24	749.873	912.198	0.366393	0.573275	0.256376	0.0671274	-1.74069	-0.0611708	-0.0463484	0.596314	-0.255344	0.200517	-0.360432	0.550018	-0.165084	-0.635008	-0.979278	-0.497022	-0.479909	-1.76622	-1.81168	-1.47268	2.65257	2.73613	2.68087	2.64729	2.66669	2.71455
All	41	9	26.1057	19.6872	21.8685	0.6199	0.680937	0.103561	0.242479	0.00119457	0.00494221	26.9836	24.8214	87.8418	0.0556065	1159.21	438.151	2.64568	47765.5	-1551.03	22	1355.81	917.432	-0.90407	-0.437269	0.161945	0.904781	-1.0431	0.163927	0.409381	0.394905	-0.245041	-0.841749	1.10798	2.82468	6.70378	8.24156	7.71081	-0.256918	1.17167	2.17628	2.16148	0.956144	2.5571	2.48931	2.57385	2.56108	2.68871	2.47942
All	42	9	31.9505	20.3441	25.2347	0.249666	0.322132	0.0949212	0.0932494	0.00579554	0.00553886	24.7003	21.9875	88.334	0.03193	1245.31	124.645	9.99084	113261	-9167.72	25	3583.93	2347.7	-0.488664	-0.221447	1.59532	2.44466	1.47108	0.173212	-0.697114	-0.586088	-0.120692	0.313847	0.068501	-0.0384758	2.89528	4.03784	4.67719	0.141507	-0.839312	0.495785	0.0400602	-0.117129	2.65034	2.52354	2.65418	2.652	2.75763	2.608
All	43	9	32.2177	20.0967	25.2851	0.668268	0.932502	0.0692752	0.154667	0.00251833	0.00789427	23.6791	20.6061	109.327	0.0467704	1955.15	98.3174	19.8861	70913.1	3927.08	35	1892.98	1348.2	1.68584	1.68487	2.52045	4.26287	3.78638	0.0890602	1.20465	1.54576	2.64234	3.68728	-0.595032	-0.121036	-0.67671	-0.711954	-0.903108	0.13062	0.172743	0.245876	-0.972063	-1.05108	2.35506	2.31291	2.36673	2.31857	2.31671	2.33125
All	44	9	33.5015	20.4967	20.1785	0.851228	1.30332	0.101826	0.0944455	0.0224135	0.00593541	25.2899	25.159	77.4269	0.0531343	878.316	116.952	7.51006	22138.5	-2452.62	26	822.273	712.451	0.280703	-0.384597	0.243657	-0.429535	-1.71713	-0.0186601	-0.192916	0.268323	0.95523	0.506692	0.679987	-0.299193	0.539382	1.2871	1.11826	0.1633	-0.994843	-2.64689	-2.75249	-2.39144	2.59576	2.70364	2.64935	2.64144	2.72905	2.70698
All	45	9	25.1169	19.7123	28.5681	0.392826	0.512903	0.0968598	0.107209	0.00807748	0.00467965	22.8549	23.7992	62.246	0.0537051	491.271	83.0149	5.91787	19447.6	1246.86	21	467.363	297.064	0.441172	0.978949	1.05162	0.479012	0.834004	-0.382938	0.138064	-0.133314	-0.444982	-0.238866	-0.648915	-1.66036	-2.77898	-2.99224	-5.04875	0.061773	0.122984	0.623359	1.10637	0.374047	2.32953	2.33604	2.57918	2.58226	2.37134	2.59792
All	46	9	27.6424	19.9888	20.5326	0.209611	0.267652	0.0694229	0.0922503	0.00522294	0.00500794	21.1686	20.0717	75.7372	0.0583142	1068.78	252.313	4.23592	57600.8	1.51989	23	1203.98	1271.45	0.533209	-0.00785295	1.26204	2.96868	0.698169	0.174121	-0.383227	0.0447378	-0.0314315	0.273055	0.0732454	0.116442	2.59875	3.02413	3.37445	0.118956	-0.652321	0.520899	1.70329	1.99701	2.58731	2.55613	2.64973	2.6252	2.6305	2.61265
All	47	9	21.567	19.9584	20.6305	0.577082	0.78721	0.0955864	0.0899863	0.00428066	0.0043943	26.156	28.2595	87.8677	0.0371179	1074.46	109.652	9.79883	65224.4	-173.508	28	577.853	492.202	-0.110116	0.0771252	-0.120627	0.971265	-0.781436	-0.111028	0.0599489	-0.652754	0.360228	-0.356554	-0.627203	-0.58563	-2.50578	-3.59201	-3.76589	-0.806255	-0.0923508	-1.29261	-1.89401	-0.801674	2.58634	2.58429	2.57467	2.5715	2.61974	2.58912
All	48	9	30.163	20.2724	25.0869	0.46708	0.692709	0.0920553	0.160225	0.00454491	0.00792904	20.8058	21.1229	74.2344	0.041902	977.032	73.8951	13.2219	131213	17200.9	27	6078.47	3935.59	-1.16508	-1.15721	-1.31596	-2.26668	-0.71378	-0.107689	-0.618404	1.02558	1.79034	0.990983	-1.18829	-1.04095	1.37081	2.47437	3.44181	0.445356	1.09955	-0.568861	0.573833	-0.760641	2.90538	2.91609	2.68024	2.63522	2.82384	2.67834
All	49	9	28.7462	20.1142	21.1408	0.293248	0.445678	0.0146049	0.0153321	0.00457811	0.00651282	28.7339	26.3296	87.7618	0.0471538	1844.06	89.8801	20.5169	20414.2	-3727.96	24	96.2018	136.57	-0.284812	0.189766	0.802343	0.892357	1.99541	0.0449779	0.141947	0.257777	-0.216425	0.788446	-0.841746	0.12024	1.37649	0.275391	-0.642965	-0.213296	-1.97067	-2.84488	-4.65994	-3.54799	2.61013	2.52616	2.52651	2.49935	2.55002	2.57394
All	50	9	35.2383	20.5974	17.7695	1.30254	1.82422	0.0430562	0.0485391	0.00438501	0.00702768	27.9634	34.0534	101.962	0.0405652	2145.47	387.774	5.53279	91766.5	6021.27	31	2140.06	1487.42	-0.68655	-0.940742	-1.75039	-2.16807	-2.28187	-0.283245	-0.174792	-0.291714	-0.0495252	0.092779	-1.00202	-1.00462	-0.569753	0.10745	-0.279364	0.350294	0.0641104	-0.55034	-0.0325775	0.0648589	2.56393	2.72429	2.64592	2.65455	2.7078	2.63752
[truncated: 17 more columns]

## Sheet: Normalized_Data
DDA Method	Participant	Interval	Skin Temperature		Respiration			Electrooculogram (of First Derivative)			Eye Tracker			Electrocardiogram					Glavanic Skin Response					Lateral Power Spectrum Density Measure From Different Channels and for Different Frequency Bands																				Dispersion Entropy Measure From Difference Channels
			Mean	Difference	RR	STD of RR	RMS of RR periods	Mean	Median	STD	Mean Gaze Velocity	Left Pupil Size	Right Pupil Size	Heart Rate	STD of interbeat	LF	HF	LF/HF	Mean GSR	Diff GSR Tonic	Number of GSR	Mean Amp	Std GSR Amp	AF3-4_ Alpha 1	AF3-4_ Alpha 2	AF3-4_ Beta 1	AF3-4_ Beta 2	AF3-4_ Gamma	F1-2_ Alpha 1	F1-2_ Alpha 2	F1-2_ Beta 1	F1-2_ Beta 2	F1-2_ Gamma	F5-6_ Alpha 1	F5-6_ Alpha 2	F5-6_ Beta 1	F5-6_ Beta 2	F5-6_ Gamma	C1-2_ Alpha 1	C1-2_ Alpha 2	C1-2_ Beta 1	C1-2_ Beta 2	C1-2_ Gamma	AF3	AF4	F1	F2	F5	F6
Manual	1	1	0.960064	0.912285	1.07635	0.914883	1.02008	0.985249	0.957861	8.5194	0	0	0	0.94263	0.881489	0.918949	0.605865	1.51676	0.823947	-31.1117	1.1	0.120914	0.065821	0	0	0	0	0	0	0	0	0	0	0	0	0	0	0	0	0	0	0	0	0	0	0	0	0	0
Manual	2	1	0.993219	0.961815	1.35972	0.276089	0.404735	1.1669	1.22536	0.831761	0	0	0	1.02856	0.783801	1.08556	0.336807	3.22308	1.38902	0.642217	0.95	5.51983	3.76183	0.526763	-2.87255	3.06803	-0.316379	-0.151153	-0.253202	0.322707	-1.15141	-0.295754	0.258401	1.91337	-0.308447	0.232643	0.680009	0.642301	0.41406	-0.493762	1.4466	-2.13068	0.795938	0.99096	0.990362	0.993409	0.99134	1.0315	1.09851
Manual	3	1	0.973757	0.940055	1.45606	0.315696	0.419213	2.0995	1.92718	0.751569	0	0	0	1.00949	0.810672	1.02795	0.448246	2.29327	1.30886	0.489953	1.07692	2.48602	3.34716	-0.00764548	1.45884	0.345226	0.880391	-0.738648	-2.34694	0.39987	0.336594	0.208457	0.198165	-3.68775	-0.0424857	-2.20099	24.5069	-0.512226	10.9979	1.17713	-0.183382	-0.408312	0.76472	1.0055	1.01459	0.997991	1.00157	1.00208	1.0345
Manual	4	1	0.960279	1.00004	1.30523	0.998077	0.976186	0.938383	1.10491	0.0805369	0	0	0	0.930069	1.10423	0.873976	1.19528	0.731189	1.14831	1.38454	1.30435	0.739544	0.556958	0.825943	0.30723	0.313027	-0.365045	-3.75956	-0.310511	-0.985079	-1.3894	0.43942	-0.285584	-0.35889	-0.212362	-0.541513	-0.118327	0.00480861	-12.6861	2.58723	4.29964	-0.846071	0.759973	0.992951	0.986771	0.9888	0.989504	0.961675	0.940939
Manual	5	1	0.999546	0.874932	1.14773	1.46256	1.44248	0.949463	1.03265	1.95304	0	0	0	1.09743	0.867252	1.01607	0.84553	1.20169	1.48052	-0.304608	1.08696	7.48424	2.41333	-5.92904	15.9769	-91.6896	-41.8738	-5.7831	-14.1482	-0.28345	0.845042	0.0546189	0.52	-0.00765314	-2.49374	-0.573959	-0.528775	-0.569578	1.26357	0.914548	0.931009	0.919776	0.781438	0.979017	1.02593	1.01807	1.01101	1.00335	1.11673
Manual	6	1	1.04863	0.944652	1.3262	0.341537	0.34317	0.846146	0.908244	2.71074	0.00977683	31.4039	31.5494	1.03333	0.986982	1.06028	0.584508	1.81396	1.18679	3.39091	1.42105	2.40749	1.53045	1.46582	1.0929	26.2401	-0.738517	-3.15223	0.705538	-0.606168	-0.0417446	0.826901	3.95525	-1.10754	-0.296537	-10.2133	1.42722	1.2066	0.481131	-2.77716	-3.23932	-1.49848	-1.04716	0.935058	0.959103	0.95061	0.962992	0.936629	0.961703
Manual	7	1	0.985085	0.99954	0.981657	1.4483	1.92091	0.620622	0.607292	0.137432	0.00909735	31.7975	29.9243	1.00818	0.904329	0.795332	0.808989	0.983118	1.17112	-5.63224	0.826087	3.77102	3.83342	1.63383	-0.799589	-0.664779	-0.0334105	-0.818634	0.222284	-0.0689652	0.00677687	0.111456	0.221569	14.5681	0.596147	0.876026	0.844703	0.858957	0.181968	-0.352703	-0.074875	-2.13578	-7.05575	1.00505	0.994711	1.01146	1.01423	1.06989	0.989722
Manual	8	1	0.9911	0.95841	1.32288	0.523615	0.315011	1.65484	1.64474	0.217783	0.00905223	28.3401	29.0502	1.11332	1.93761	1.09031	1.13825	0.957879	1.02043	0.587757	1.27273	1.03797	0.845098	3.71132	-0.443295	-1.37502	-1.48061	-2.05192	-70.0478	2.43302	2.43982	1.13115	0.613755	-0.497548	-1.34915	-0.940431	-0.421368	-0.364186	0.233371	-2.89158	0.980047	0.831548	1.13375	0.973683	0.972749	0.990543	0.976623	0.999984	1.01467
Manual	9	1	0.953902	0.990927	1.13694	0.269438	0.253291	2.15807	2.64804	6.27262	0.00769906	30.6537	29.0629	1.00278	0.626172	0.596121	0.617526	0.965339	1.41636	-2.95743	1.5	2.352	1.31267	-0.530595	0.33523	0.978778	0.655762	0.590325	-3.92686	0.195699	1.6628	0.557884	-2.46384	1.37469	0.655601	0.994915	1.01513	1.01101	0.446459	-0.704013	0.783581	25.889	8.01496	1.01434	1.03131	1.00523	1.02162	1.00281	0.980548
Manual	10	1	0.987483	0.927728	1.44342	0.348159	0.405257	1.59028	1.61889	0.244774	0.0112825	20.3312	19.1354	1.06231	1.00938	1.16216	0.276649	4.20086	1.19066	1.14322	0.888889	5.19593	2.68221	-0.156211	0.293693	-1.04916	-96.0731	0.480355	-2.0027	2.22698	-0.987629	2.34571	1.85769	1.01653	0.62508	0.399303	-4.40541	0.373418	1.11734	2.05163	3.04128	3.78214	-4.46751	0.986074	1.00338	1.00629	0.996416	0.986063	0.98463
Random	11	1	0.958205	0.92697	0.827587	1.01168	1.66779	0.674726	0.789507	11.948	0	0	0	0.912879	1.05478	0.9322	1.31989	0.70627	2.10868	-5.85288	1.03704	14.1054	6.7052	-0.506416	-1.20926	10.64	1.05059	1.66977	-0.0829374	7.53672	0.828707	1.50523	1.73834	-18.9045	-42.1462	-6.14691	9.49105	38.8039	0.353584	0.0100321	-0.446085	-0.227768	-0.900768	0.970554	0.947462	0.950836	0.961837	0.93728	1.01276
Random	12	1	0.958983	0.984688	1.34434	0.906975	0.671966	1.77413	1.45615	6.82164	0	0	0	1.02353	1.40519	1.14254	2.0493	0.557525	1.7012	0.0898133	1.8125	1.49657	1.10496	-0.640165	-0.53251	-35.6086	1.04722	2.21911	0.594133	-34.0777	2.25709	4.40622	-6.8514	2.07236	1.14969	0.898791	1.40178	1.34128	3.90121	2.76375	0.959534	0.341311	0.572234	1.02323	1.00858	1.01912	1.01061	1.0685	1.03627
Random	13	1	0.955735	0.990516	1.23482	0.423618	0.589478	1.9286	2.00003	3.15036	0	0	0	1.07883	1.12276	1.02554	0.290416	3.53129	1.31633	0.203008	1.47059	5.72904	2.31636	-1.19666	8.32447	-0.964048	-3.11373	-1.10533	1.62535	1.17517	-4.87747	0.513266	-0.767475	-1.12377	0.350663	0.0388906	-0.463048	-0.866383	0.53155	0.236032	0.836809	0.476991	0.640735	0.931391	0.99129	0.978336	0.97036	0.972586	1.00187
Random	14	1	0.986163	0.999157	1.15967	0.422541	0.471911	1.14979	1.05219	2.04447	0	0	0	1.04387	1.30087	1.10438	2.15191	0.513207	1.50346	0.797217	1.1875	7.63302	2.84095	-0.76016	-3.11866	1.08204	0.340135	-0.16041	2.51459	-0.391857	3.8692	1.01321	0.470246	-2.71468	-1.71601	1.69509	1.1066	0.957352	-6.02746	-0.420762	0.156343	0.958413	-0.0594851	0.975908	0.986721	0.98745	0.984213	0.929936	0.997638
Random	15	1	0.964295	0.96078	1.63381	0.230213	0.210923	2.34071	2.28304	0.903725	0	0	0	1.17006	0.626166	0.669924	0.468369	1.43033	1.61253	-3.88244	1.09524	9.18949	2.31257	0.228229	0.439589	0.171028	1.62039	0.893051	0.830709	-0.344091	3.20302	2.40018	1.63732	0.99799	2.0265	1.22829	1.12113	1.06714	-0.556451	-2.67182	-2.7386	4.33379	4.63335	0.994723	1.00484	1.00128	1.00161	1.01463	0.992299
Random	16	1	1.01586	0.947184	1.17284	0.427103	0.426152	1.26628	1.20385	4.80672	0.00669781	20.5158	23.9262	0.946057	0.754952	0.697527	1.17249	0.594909	1.71958	-1.79288	0.678571	19.5535	22.5245	1.95345	-0.690893	-0.67161	-0.279209	-0.612894	30.6272	2.88784	4.94016	0.393382	1.49545	1.00797	1.26365	0.828267	0.289216	0.138416	0.0596625	18.1353	-0.942014	2.58114	0.246966	0.980053	0.964684	0.977693	0.971205	0.984324	0.928442
Random	17	1	0.970157	0.89066	1.55496	0.397383	0.401638	1.14783	0.972085	0.640249	0.00691916	32.4595	34.3354	0.911318	0.992668	0.817954	0.652363	1.25383	1.48256	3.7117	0.862069	11.8264	17.7276	6.20269	1.99206	1.51747	1.76731	1.46893	-0.451156	-6.95604	0.852362	2.41154	8.14678	0.316248	-1.6518	-1.07354	-2.03682	-2.40092	-0.617983	-0.0136573	0.31656	0.377386	0.539601	0.996932	1.0204	0.987751	0.972302	0.924228	1.02116
Random	18	1	0.991293	0.952146	1.53635	0.219394	0.334689	1.39838	1.1012	0.213179	0.0059876	26.3724	27.1283	1.0698	0.498675	0.844043	0.213332	3.95648	1.64842	-1.45005	0.7	59.561	52.255	-12.2416	0.165528	1.72038	1.17151	0.922927	-2.22371	-1.07421	-23.7133	1778.67	2.95784	0.457658	-2.40121	2.04859	0.995224	0.718048	0.196289	1.06607	0.497678	0.226003	2.30888	0.971018	0.99395	0.976655	1.00778	1.04637	1.02267
Random	19	1	1.00684	0.969015	1.17015	0.402859	0.477567	2.12902	2.03246	1.48075	0.00682033	18.4288	17.9353	1.13417	0.457219	0.896283	0.268573	3.33721	1.41376	-0.501564	1.3	1.94513	1.09247	-4.45547	-0.0258847	0.351588	0.0314565	0.075767	-0.0877776	1.61524	1.21873	1.15351	1.7371	1.40701	-8.63346	-3738.49	-0.351062	-0.0324082	0.149927	-5.80375	2.4165	-2.38063	-2.01019	1.00737	1.04405	0.99365	0.994054	1.00455	0.982635
Random	20	1	0.986958	0.866679	1.50913	0.256602	0.341796	1.45209	1.3945	1.2251	0.00641616	25.2624	26.977	1.05564	0.627866	0.792902	0.340458	2.32893	1.75656	-0.975353	1.08	4.0323	1.90841	-0.739795	-0.281419	-9.34762	-3.75629	0.538611	2.05261	-0.421268	3.00912	3803	1.92204	4.74614	0.649003	0.346908	0.536583	0.658159	0.3844	0.199779	1.35768	0.251592	0.362431	1.01993	1.01325	1.00238	1.01398	0.929808	0.994091
PE	21	1	1.0319	0.927711	1.5108	0.316123	0.242236	1.56409	1.48891	2.8335	0	0	0	1.00927	0.671301	0.717652	0.393902	1.8219	3.54208	-11.064	0.961538	313.286	188.71	0.780463	-1.12285	-5.81134	2.98381	2.8271	-0.328552	11.9595	-0.212273	-0.296709	97.1686	-3.01914	-8.2697	29.0953	3.784	4.01507	1.03199	0.87772	0.37602	0.550214	0.61031	1.02864	1.03153	1.01755	1.02623	0.99892	1.01899
PE	22	1	0.939424	0.991627	2.01592	0.215353	0.16025	1.38168	1.18119	0.527868	1.77456	1.25953	1.26317	1.10805	0.685112	0.69751	0.712104	0.979506	1.34056	-2.62128	1.47059	2.25993	1.45841	0.0914622	0.197334	0.225908	0.668253	0.715188	0.0950032	0.487363	1.01841	0.845843	0.753088	-7.54338	-0.208821	0.300663	-0.446478	2.33798	-1.85688	-2.78046	-6.44175	3.68996	1.28197	0.972762	1.03749	0.996639	1.01492	1.02851	1.02636
PE	23	1	0.9615	1.00344	1.37065	1.03508	1.34535	2.95978	2.73891	3.70275	1.66292	1.43103	1.64648	0.927095	0.66087	0.636426	0.161703	3.93576	1.92376	-0.894768	1.45455	7.55943	2.15873	0.198595	0.0347848	-0.0757929	-0.0505367	-0.116898	-16.4047	0.356948	0.799474	0.792947	0.936856	-0.394285	0.0509828	0.293717	0.46828	0.559913	-11.1058	4.4113	-5.61511	15.0868	-18.7889	1.04041	1.02039	1.02111	1.01528	1.00452	1.13347
PE	24	1	0.957107	0.951989	1.02391	0.485423	0.450779	1.44633	1.06835	2.46092	1.7782	1.62436	1.73806	1.01349	0.83036	0.93317	0.845801	1.1033	1.53945	-4.31759	1.1	1.4959	1.07182	1.56272	-0.471567	1.25281	0.919244	0.875894	9.56733	31.6385	0.631132	-1.11718	1.36026	1.91022	-1.22192	-1.28235	-1.0027	-0.694065	-0.418455	-0.368514	-1.07245	-0.484342	0.490424	1.03875	1.06646	1.0101	1.00942	0.988453	1.03319
PE	25	1	1.0184	0.901225	1.17981	0.404999	0.320612	0.318647	0.196039	0.0796262	1.2598	1.35654	1.3826	0.936501	0.911861	0.849413	1.09422	0.77627	1.97033	7.05875	1.29412	3.17991	1.55836	0.239391	-0.473049	-10.2528	-2.46047	-2.11407	0.554113	0.515617	0.862309	0.969407	1.50795	-0.66823	-0.365479	-0.887047	-0.197495	-8.89264	-1.35391	0.229332	0.379125	0.200323	0.314844	1.03611	1.0493	1.02571	1.0357	1.01337	1.03616
PE	26	1	0.987745	0.98928	1.24149	0.492016	0.577727	2.36307	3.5011	14.8976	1.58518	1.38909	1.40859	1.05116	0.949126	1.1514	0.731772	1.57344	1.22846	0.0794753	1.24	6.17476	3.56341	-1.57442	-0.0753577	-0.0776924	-2.93359	2.43055	3.36452	-0.205747	-46.0531	31.7301	-1.2622	0.203918	24.0217	6.70512	7.14539	-0.836432	1.13613	2.86204	12.4272	2.02193	1.36552	0.982326	0.986826	0.974751	0.975741	0.989343	0.968198
PE	27	1	0.998736	0.927442	1.32274	0.583475	0.554053	0.830455	0.787615	0.39055	2.12775	1.46539	1.61114	0.985695	0.877972	0.686971	0.926465	0.741497	5.55105	-112.865	1.03571	105.5	41.552	0.611919	-0.533508	-3.76014	-0.548014	1.46386	8.96473	2.95304	0.615291	0.474392	1.07837	0.535268	-0.904497	0.551915	0.375045	0.0892877	-1.18628	62.3615	-7.17402	-3.45129	-6.19176	0.994962	0.990657	0.992798	0.992867	0.98587	0.985805
PE	28	1	0.927149	0.849154	1.08855	0.413162	0.39109	0.91664	0.877979	0.857832	1.81033	1.64274	1.60752	0.969998	0.542692	0.366514	0.80496	0.455319	1.39399	0.595377	1.10526	2.16489	1.28634	0.644818	-4.82245	-0.379364	0.317555	1.34842	4.62699	-1.41705	-13.349	2.39094	1.14077	0.269029	-3.65478	-0.607809	14.096	-0.669597	-2.66888	-5.08504	-0.689037	-0.853661	-0.794731	0.979023	0.987765	0.990373	0.983735	0.981547	0.982819
PE	29	1	1.01431	1.0607	1.20156	0.583246	0.685168	1.21284	1.51532	2.33241	1.87235	1.39576	1.37954	1.00234	0.509181	0.190283	0.219756	0.865886	1.14197	-0.787116	1.08	1.28325	0.780989	-3.51848	0.694306	0.420655	-2.13971	0.0716043	0.441136	0.699552	0.471309	12.3653	-0.838973	1.28761	-4.54468	0.901462	-0.278427	0.405907	2.9751	0.126491	0.439526	0.259937	0.755865	0.930353	0.944474	0.989108	1.00366	0.949933	0.938998
PE	30	1	0.970515	0.972505	1.31976	0.741491	1.05652	1.26679	1.5304	8.62947	1.2057	1.57632	1.64901	1.08519	1.1783	1.8872	0.77188	2.44494	3.04124	-4.14173	0.757576	94.5906	20.5146	-1.3864	6.31157	3.52225	1.39285	1.18343	31.3454	-6.45715	-4.61378	12.9597	12.2405	-0.0653075	-1.26859	-0.320992	0.48542	-0.410834	0.243289	0.362943	1.016	0.905094	-4.71691	0.997178	0.870813	0.963827	0.969942	0.96662	0.96033
PEPE	31	1	0.953761	0.916928	1.41315	0.519008	0.487316	2.66436	1.96115	3.2518	1.39129	1.56069	1.30414	0.962265	3.0996	1.27366	2.40105	0.53046	2.26515	9.19376	1.38095	7.76089	2.24967	0	0	0	0	0	0	0	0	0	0	0	0	0	0	0	0	0	0	0	0	0	0	0	0	0	0
PEPE	32	1	0.96443	0.946326	1.24262	2.12504	2.25561	3.29495	4.1719	3.7495	1.17966	1.43859	1.32491	1.11057	0.994808	1.50073	2.38599	0.628976	1.43074	-2.83064	0.925926	2.06129	1.1808	0	0	0	0	0	0	0	0	0	0	0	0	0	0	0	0	0	0	0	0	0	0	0	0	0	0
PEPE	33	1	0.966384	0.904936	1.33959	0.78303	0.94871	1.01119	0.908687	2.0067	1.19225	1.55297	1.36873	0.975138	1.07273	1.00672	0.919385	1.095	1.81206	-38.4761	0.931034	28.5258	14.2836	0.698376	-0.157629	0.370857	0.0687942	0.638433	-4.08715	-0.0675554	0.452309	0.855312	2.18102	-0.480401	0.29705	-0.580926	-0.529089	-0.263868	-1.54398	0.158644	-0.195941	0.245269	0.141111	1.01334	1.02215	1.0094	1.01232	0.967935	1.00801
PEPE	34	1	0.988859	1.02643	1.40646	0.492891	0.872192	1.61303	1.56197	0.591773	1.52954	1.6032	1.52936	1.11838	0.638832	1.26442	0.500829	2.52465	2.01593	3.25211	1.125	4.93732	3.72183	-27.5166	4.31301	2.19154	0.894256	0.192206	-10.0132	1.31236	1.70219	2.06036	5.54223	-0.343646	1.62456	0.15735	0.104741	0.346576	3.34411	-1.15697	-4.73116	3.05081	3.12562	0.981744	0.980298	0.982597	0.978658	0.989454	1.05845
PEPE	35	1	1.00323	0.952786	1.21184	0.459134	0.739345	1.77047	1.69392	7.58153	1.61789	1.30356	1.4809	0.972332	0.88894	0.703726	0.759375	0.926717	2.1418	-0.593185	1	18.1621	6.48357	-0.997514	0.0179313	0.0773107	-0.141632	0.232578	4.96488	2.91815	0.306749	1.17162	0.466022	0.459155	-1.95946	0.124485	0.630681	3.49954	-3.0993	6.44688	1.70602	-1.36001	1.64883	1.05012	1.03107	0.992473	0.98377	1.04235	1.04616
PEPE	36	1	0.986747	0.977331	1.19471	0.219733	0.217751	1.27706	0.755466	3.22477	1.85111	1.47156	1.43041	1.10096	0.681931	0.674281	0.443265	1.52117	1.81816	2.05066	1.22727	5.43549	2.25436	-4.35926	1.23424	-0.505168	-0.173227	0.0782414	0.435227	0.519283	-0.0247474	-2.3926	0.253245	-0.621426	0.360028	0.227998	0.311689	0.396737	4.21232	0.590038	0.979016	0.704691	0.876592	0.986498	0.980852	0.984503	0.98624	0.966594	1.00725
PEPE	37	1	0.95682	0.955229	1.12772	0.59817	0.619683	0.441736	0.406883	0.530011	1.7511	1.365	1.21242	0.984342	0.489431	0.38158	0.63118	0.60455	1.31264	-2.84146	1.55556	1.10126	0.699131	-1.17264	-0.00295937	1.42285	0.0821786	0.211405	-1.17312	0.0851893	0.0667431	-0.00120938	0.438138	0.176485	0.047955	-0.415302	-0.0242415	-0.26777	1.4213	-0.0238315	0.563261	0.0864564	0.0605527	1.01941	0.995647	1.00183	1.0142	1.00934	0.952704
PEPE	38	1	0.974558	1.00256	1.13428	0.845272	0.568649	1.03808	0.94459	0.218285	1.38546	1.37929	1.36685	0.987616	1.03062	1.09297	0.660123	1.6557	1.67153	0.189505	0.741935	10.9914	10.001	-5.01782	6.18323	17.0735	-2.9939	-1.65726	-0.485909	-0.753589	0.302717	-0.0120342	-0.0989524	-4.43308	19.0349	5.36039	1.15064	1.09955	28.5321	11.666	2.7173	1.68947	1.76846	0.964848	0.945116	0.988702	0.984728	0.980079	0.979779
PEPE	39	1	0.992578	0.960501	1.44489	0.38326	0.47091	1.55151	1.0162	0.420552	1.19747	1.32606	1.30162	1.01225	0.537954	0.99227	0.65934	1.50494	1.81973	-4.2759	0.8125	40.1573	31.6452	0.632153	0.440123	0.116145	0.506046	-0.24889	1.05664	-11.14	-6.61628	8.57483	0.703658	4.04466	10.1198	0.616989	-2.374	-6.44367	1.05339	-1.23526	0.26325	1.2747	-0.0694991	1.03322	1.02032	1.01701	1.02086	1.00907	1.04968
PEPE	40	1	1.05607	1.00539	1.33062	1.0981	1.11934	0.694675	1.0298	1.33588	2.14233	1.60168	1.64847	1.04574	0.658004	1.15641	0.389026	2.97259	1.98617	-0.00199964	1.2	11.302	3.9228	2.5261	2.44178	0.327718	-2.30751	-5.6148	-0.162863	1.31434	8.6767	0.143538	1.68594	0.437707	-11.1032	-1.73405	0.252627	0.757566	-3.90679	-3.33792	4.41027	-4.96101	8.4631	0.945744	0.979636	0.979959	0.947879	0.957819	1.02542
All	41	1	0.994466	0.932116	0.964752	0.472665	0.513813	1.59661	1.77761	3.2158	1.99535	1.39068	1.5398	1.02319	1.0009	1.34499	1.94628	0.691056	1.68133	0.518519	1	22.9903	15.6782	1.6449	0.546752	0.444398	2.02603	0.792949	0.829969	0.761504	1.16707	0.568156	-27.1791	-13.7503	4.12319	0.564767	0.622759	1.19746	6.01682	0.434029	-1.81789	0.482549	-1.52852	1.01635	0.998139	0.992269	0.998966	0.960105	0.992289
All	42	1	0.963436	0.929734	1.29027	0.316842	0.270502	1.2084	1.15701	2.08391	0.696723	1.3851	1.8304	1.05214	1.55028	0.950587	0.539573	1.76174	1.26181	-183.937	1.12	1.33136	0.735841	6.5887	10.2045	-21.9338	0.690878	118.204	0.552469	0.0664468	-0.383326	2.19825	1.97644	-1.16414	-0.481065	-0.329364	0.584056	0.466859	-0.358244	0.22644	-0.550452	0.438158	1.10037	1.04757	1.02842	1.03126	1.05627	1.06922	1.11037
All	43	1	1.01119	0.966541	1.11957	0.661444	0.550955	1.40204	1.12806	10.4166	2.00276	1.26783	1.32465	1.05551	0.764287	1.17375	0.772175	1.52006	1.63433	0.649069	1.75	3.12487	1.40951	-1.55598	8.0519	4.97194	-1.73359	1.56484	1.56873	-0.0247754	-0.567477	-0.772696	-0.956979	-0.165455	0.908363	2.4703	0.422291	0.32262	-0.0797751	0.105785	0.437477	0.232463	0.179558	0.944841	0.951367	1.00889	0.990381	0.929175	0.957987
All	44	1	0.994712	0.976527	1.52576	1.50486	1.68644	1.27044	3.33671	9.84302	2.74616	1.39537	1.45254	1.02638	0.669452	0.940346	0.513069	1.83279	1.42661	8.53171	1.22727	2.12593	1.32248	-3.78658	4.70456	3.37246	6.47806	-2.9035	-8.51512	-2.53091	-0.853557	2.5207	-6.3162	0.603154	0.75274	-0.651712	46.5554	-4.32514	15.8741	-5.18006	0.55619	0.63608	1.15575	1.00896	0.99637	1.05909	1.04284	0.988236	0.952227
All	45	1	0.990117	0.975763	1.34292	0.724251	0.806351	1.05404	1.27328	0.294644	2.03869	1.46282	1.47786	1.0088	1.02297	0.943711	0.39203	2.40724	0.642878	-0.0392389	1.07407	1.44564	1.17234	1.05953	0.294872	0.19957	-0.077016	-0.58914	0.0102982	1.2168	2.10534	2.92033	3.43938	-4.56887	0.394115	-0.402241	0.113036	-0.262046	-0.0936332	2.00997	1.00912	-6.80007	2.25509	0.903337	0.913055	0.93037	0.920006	0.912423	0.915918
All	46	1	1.05275	0.979013	1.22943	0.989292	0.697062	1.64978	1.9435	3.07537	1.59264	1.3147	1.27887	1.04511	0.766302	1.68083	1.478	1.13723	1.65067	0.0589854	1.26923	14.8242	3.70538	-0.385728	-0.165007	-0.972665	1.49354	1.12358	-1.40889	3.85131	-9.23342	37.2058	-5.93374	0.57568	0.27723	0.705403	0.624161	0.419817	0.272178	-0.373563	0.925102	0.0697245	0.373803	1.00502	1.00417	0.999443	0.994504	0.998961	1.0165
All	47	1	0.984042	1.00201	2.10615	0.470136	0.579358	0.868867	0.789574	4.51325	1.52511	1.19599	1.23076	1.0644	0.825132	0.978292	0.603961	1.61979	1.2028	-0.449894	1.21053	1.68369	1.58236	31.971	-0.179644	-0.4394	-0.44649	-0.0871176	0.225651	-1.57236	-0.972881	-0.744389	-1.10349	-0.108204	0.0814843	0.213183	0.353429	0.206494	-2.30393	-1.52829	2.74671	1.38597	1.3135	0.977675	0.974854	0.986778	0.976927	0.981109	0.996605
All	48	1	0.973376	0.941038	1.43272	0.543139	0.691572	0.771534	0.818044	0.486845	1.55696	1.48014	1.48661	1.13479	1.54609	0.877052	0.618911	1.41709	3.57116	-3.8519	1.42857	6.14481	3.57229	-10.8848	9.8765	6.65306	-6.7269	-0.824206	-2.32709	4.12462	-0.000991182	0.474596	0.554765	-5.2696	2.37629	-5.2712	2.7473	-6.3749	-3.93934	0.642777	-1.40688	0.0269077	0.179234	1.07596	1.11899	0.99785	1.00016	1.04522	1.04016
All	49	1	1.05622	0.981651	2.2566	0.219298	0.338197	0.300189	0.322174	0.557701	1.46082	1.42956	1.30634	1.06853	0.726499	0.976307	0.156675	6.23142	1.18222	-0.609663	1.05263	1.05774	1.01234	-2.03522	1.01747	0.690375	0.684177	0.926141	-0.225577	0.689467	-0.161156	0.25015	0.453453	-2.28854	0.444501	1.4327	-778.539	0.619456	-0.975679	-1.5748	1.99512	3.93038	0.643278	1.01483	1.02367	1.00131	1.05004	0.997362	0.96947
All	50	1	0.965722	0.943506	1.50287	0.326918	0.422605	0.762577	0.276882	8.66784	1.18104	1.25317	1.28123	1.00587	0.511385	0.646154	0.065585	9.85215	1.67456	5.25911	1.55	1.73568	1.14701	0.393502	-0.109769	-1.09735	0.389516	-1.57436	0.530811	0.106795	0.546049	-0.142891	1.47751	-0.692562	1.36552	0.648669	1.55285	1.91164	0.387739	0.0405791	-3.90041	-3.43971	1.42357	1.05087	1.13088	1.01901	1.01798	1.06932	1.02261
Manual	1	2	0.902508	0.930949	1.15653	1.11657	1.35347	1.00914	1.12179	5.601	0	0	0	0.984066	1.02385	0.905684	0.701973	1.2902	1.49745	51.0091	1.2	2.88431	2.15434	0	0	0	0	0	0	0	0	0	0	0	0	0	0	0	0	0	0	0	0	0	0	0	0	0	0
Manual	2	2	0.974034	1.00137	1.0771	1.54996	2.37783	2.4623	2.97546	1.75106	0	0	0	1.02126	1.18522	1.32157	1.50101	0.880454	1.56692	-1.97997	1	5.76241	3.71832	0.504029	-0.0487368	-12.1155	-4.9682	1.44172	-0.0774336	0.0704142	-0.148918	1.02312	0.428034	0.30676	4.2135	2.79935	0.870432	0.846489	-0.412673	-0.871776	-0.272343	2.20228	1.95097	0.996142	1.01183	0.99817	0.999642	1.03653	1.07198
Manual	3	2	0.943919	1.01651	1.43257	0.477666	0.692719	1.54844	1.43989	0.340075	0	0	0	1.02063	0.880428	1.3506	0.332054	4.0674	1.35383	1.11896	1.11538	2.60626	3.86864	-0.303372	1.93444	-3.23216	1.54601	-1.51163	1.29296	0.417128	-0.154627	0.0678517	0.0477437	-1.68654	-1.31175	-4.17586	-30.6121	1.53129	13.3753	0.404682	1.34253	0.2226	-0.0230124	0.996666	1.00584	0.994572	1.0167	0.991748	1.01447
Manual	4	2	0.974219	1.02661	1.33105	0.558944	0.587209	1.24944	1.53773	0.00915952	0	0	0	0.976884	0.522229	0.741091	0.386919	1.91537	0.987896	1.00376	1.17391	0.667441	0.535161	-1.15136	0.487489	0.910857	-2.91817	-6.32108	-0.901936	-3.79405	0.497407	0.485889	0.710918	0.031919	0.182481	-0.111392	0.43884	0.485754	-17.7798	5.06017	27.256	4.98034	2.64635	0.959344	0.953704	0.966625	0.955087	0.955066	0.949782
Manual	5	2	0.968105	0.964306	1.13455	0.947623	0.931878	1.05897	1.22531	2.61806	0	0	0	1.02512	0.705586	0.742067	0.558922	1.32768	1.37444	-0.405995	1.17391	3.89457	1.95784	1.42828	5.79151	18.0874	14.9157	1.64818	2.27162	-0.614472	0.0807925	-0.917707	0.310303	-0.901666	-0.0478237	0.743098	0.954577	0.869522	-0.134539	0.481675	0.863098	0.794699	0.727275	1.04981	1.0292	1.01241	1.0144	1.02669	1.10338
Manual	6	2	1.00038	0.965914	1.40809	0.474462	0.475995	1.04355	1.20926	3.42736	0.0101833	31.9316	32.3811	1.07097	0.776625	1.14899	0.286554	4.0097	1.10283	0.192772	1.05263	2.54469	1.27864	1.68439	1.33326	7.64868	-1.28053	-1.11898	2.72968	6.46154	2.39986	-2.80954	-33.6098	0.530944	-1.07238	-14.7943	1.25195	0.990809	1.51981	-1.03923	-2.83829	-1.98777	-1.61378	0.898203	0.913028	0.934297	0.934617	0.895517	0.940846
Manual	7	2	0.971427	1.00158	1.03579	1.10646	1.64524	1.44528	1.45422	0.399683	0.0103508	33.1403	31.1496	1.05028	0.673896	0.679522	0.652405	1.04157	1.16604	-0.847652	0.869565	2.45109	2.64765	-1.29273	-0.0180826	-0.410658	0.0273469	1.1173	0.0724108	-0.127357	-0.0530866	-0.0379037	-0.288669	-29.8119	0.839422	0.848803	0.883633	0.749644	-1.81736	2.73006	1.12855	-5.8442	-8.36732	1.04223	1.03772	1.03129	1.02898	1.078	0.996248
Manual	8	2	0.964235	1.01134	1.31865	0.492179	0.339489	1.12799	1.22123	0.103097	0.0109536	29.3866	30.2805	1.07481	1.19926	0.867844	0.874141	0.992796	0.962028	0.0732364	1.18182	1.07443	0.810606	-0.154071	-0.146725	1.21938	0.961847	0.666732	1.63553	6.09991	-1.65912	-1.08148	0.400849	0.338676	-2.63692	-0.620194	0.0257643	0.220144	-0.434011	-2.27602	0.0895586	0.0298445	-0.995455	0.981844	0.976268	1.00942	0.974785	0.988449	1.01183
Manual	9	2	0.973781	0.986509	1.10919	0.368417	0.360206	1.92922	2.07099	15.7058	0.00883647	32.4089	31.0904	1.03039	0.601802	0.667677	0.536553	1.24438	1.39424	-4.0455	1.44444	1.67967	0.874937	-1.12687	-0.209663	0.437143	0.831442	0.56765	-5.93729	-20.142	-0.872567	-0.880407	-0.886173	0.727638	0.572789	0.797928	0.949176	0.960681	-0.205969	5.76235	0.380396	6.205	5.00723	0.998919	1.0258	0.998488	1.00758	0.983696	0.91398
Manual	10	2	0.991669	0.927883	1.50565	0.449719	0.526907	1.64967	2.23638	0.586873	0.0124089	21.4721	20.0622	1.02488	0.952099	1.2086	0.360393	3.35357	1.33891	0.902267	1	5.42562	4.53287	-0.652461	1.66817	-5.66533	-708.596	-23.1418	1.15778	-2.0822	-1.80299	0.562175	-5.98609	1.16134	1.33499	1.28208	15.6754	-2.82993	1.36304	-7.36973	5.41838	-24.4299	14.2444	0.954395	0.962335	0.997315	0.973539	0.936627	0.960988
Random	11	2	0.903948	0.977113	0.748036	2.03785	3.34306	0.491429	0.506544	8.59457	0	0	0	0.918501	1.08449	1.18688	1.41032	0.841562	1.43653	-2.81211	0.62963	5.86165	2.80191	0.916354	-0.396737	-2.89261	0.241991	0.253058	0.497817	29.7323	2.1812	0.390543	1.34802	-14.8142	-14.5795	-0.529222	-2.23009	-27.5408	-1.34568	-0.181537	-3.48297	-0.492498	0.626581	1	0.959934	0.965594	0.966733	0.903732	1.0302
Random	12	2	0.983518	1.04732	1.35017	1.14207	1.0858	1.84264	1.37252	11.6136	0	0	0	1.04198	0.876335	1.19688	0.781333	1.53184	1.66573	0.643003	1.875	1.07618	0.978397	1.13923	0.695333	-72.5405	1.76611	1.16215	1.75745	-19.3562	2.81581	6.4126	-8.24197	-0.460964	-0.875457	-0.870564	-1.40001	-1.19965	0.68178	0.343836	0.944442	-0.0689432	-0.165079	1.01017	0.990193	1.01293	0.991751	1.06279	1.00741
Random	13	2	0.951949	1.11379	1.1964	0.745103	1.00483	1.43427	1.52667	1.40531	0	0	0	1.02633	0.964971	0.809957	0.620541	1.30524	1.05246	0.277346	1.52941	0.700955	0.381872	-0.825287	-0.59427	0.571633	0.845117	-1.10564	-0.507646	-1.21819	1.67008	0.175241	-0.542597	-0.885701	0.34	-0.445723	-0.638931	-0.971254	-0.0159519	0.184043	0.701987	0.81989	0.787003	0.953252	0.989818	0.98144	0.969968	0.973589	1.02283
Random	14	2	0.966819	0.996733	1.10146	1.24685	1.23685	3.33507	3.01266	2.94269	0	0	0	1.02455	1.13664	1.22668	2.42378	0.506101	1.52998	-1.43086	1.4375	4.2608	1.88861	0.0066901	28.491	-1.07766	0.582978	0.612746	0.680692	0.224527	-3.45956	-0.190671	-0.828771	0.199763	-0.98164	1.50278	0.946361	0.839599	-2.88334	0.534989	0.133775	0.777167	0.530087	0.93838	0.954166	0.972212	0.965114	0.906789	0.982587
Random	15	2	0.926239	0.968398	1.55578	0.405319	0.294005	2.42458	2.52323	3.43375	0	0	0	1.07544	0.656657	0.840888	0.517996	1.62335	1.46712	3.1602	1.04762	4.7428	1.63069	-0.439192	2.58896	-1.06301	-1.07289	-0.100448	-1.02377	-1.0447	-0.502024	-1.55197	1.52334	-1.15784	0.160805	0.289886	0.362576	0.333044	-0.73715	0.287281	1.82941	-8.11022	1.85537	1.00267	1.0154	1.01911	1.00389	1.00642	1.0306
Random	16	2	0.99124	0.962817	1.22873	0.421785	0.44063	1.18425	1.19889	3.50535	0.00693328	19.9642	23.4379	0.992584	0.537415	0.768145	0.702681	1.09316	1.35699	0.735048	0.928571	2.55854	4.10806	-1.58972	-0.560615	0.148219	0.0568982	-0.149434	27.4459	6.85842	3.07507	0.421878	0.835484	-1.20424	0.51007	0.366379	0.196376	0.499486	3.33772	68.5964	0.122896	1.36922	0.832473	0.973367	0.962869	0.973623	0.969685	0.969021	0.970822
Random	17	2	0.941634	0.924497	1.61168	0.448909	0.327078	1.73221	1.5424	1.01528	0.00705324	31.9581	33.8603	0.951327	0.707962	0.630814	0.34903	1.80733	1.08542	0.670949	0.896552	3.08663	4.68031	3.48148	0.593193	0.312221	0.381259	-0.0427932	-3.16916	0.374463	0.377769	-0.259231	0.603153	0.314036	-1.56216	-1.25745	-1.89765	-2.37845	0.0341942	1.36918	1.10655	1.13883	1.1208	1.00782	1.03746	0.99447	0.991594	0.9683	1.02839
Random	18	2	0.988052	0.976919	1.44351	0.498494	0.790039	1.56467	1.33221	1.89047	0.0062156	26.2113	26.7794	1.08718	0.651662	0.820328	0.472374	1.73661	1.54449	0.902303	0.9	9.72443	11.0821	-17.2376	-0.056682	2.06937	1.11715	0.934315	-1.34751	-0.874953	-20.3126	1730.49	4.18323	-1.93488	15.5993	-19.2347	5.86178	2.21156	-4.59526	3.51911	85.6821	-5.48503	-8.55624	0.977056	0.97151	0.961826	0.992491	1.05065	0.983495
Random	19	2	0.942713	0.987675	1.20763	0.191298	0.258321	2.06954	2.04251	0.0971577	0.00773599	18.5453	18.45	1.0578	0.44608	0.785141	0.275315	2.85179	1.23244	0.134601	1.15	0.97082	0.759254	1.49457	-0.268789	0.249425	0.263463	0.103804	0.194244	0.774068	1.15239	0.389077	1.01119	1.7347	-3.55999	-2804.72	0.324254	-0.0884285	-0.685295	-0.546889	1.45694	-1.89683	-3.22778	1.00918	1.05133	0.998729	1.02848	1.01558	0.989072
Random	20	2	0.945281	1.00637	1.60838	0.666605	1.10322	2.2132	2.25744	1.6864	0.00693916	25.2662	26.6376	0.999697	1.03451	1.01847	0.606501	1.67925	1.81729	0.0620636	1.36	2.287	1.27867	-0.717306	-0.150742	-4.33543	-0.418896	0.559835	0.23925	-0.435907	0.947483	1881.1	0.203613	5.92129	0.536159	0.80151	0.724815	0.725244	-2.61988	0.836984	2.28492	1.25472	1.54999	1.02769	1.01537	1.01173	1.01711	0.896289	0.942285
PE	21	2	0.966564	0.950757	1.55751	0.221492	0.170153	1.40364	1.35595	0.872768	0	0	0	1.05006	0.628652	0.665235	0.35196	1.89009	4.06511	4.8612	1	222.349	148.722	-0.476031	0.878042	-0.379365	-0.634484	0.329551	-0.426102	1.49557	0.852606	0.173371	-34.7606	0.521236	0.109867	1.39777	0.127997	1.0579	1.08497	0.840321	0.689537	0.804379	0.552609	0.957611	0.928671	0.973769	0.973464	0.909575	0.91249
PE	22	2	0.936677	1.0078	1.99214	0.271914	0.216563	2.90552	1.98377	0.850168	1.66267	1.27135	1.30071	1.07762	0.808277	0.935981	0.732848	1.27718	1.3934	-3.20294	1.23529	2.09537	1.18099	0.286062	0.190814	2.08598	0.198441	0.464431	0.57574	0.146883	2.01408	-0.0752332	0.222841	-8.51429	-0.228831	-0.240881	-0.55011	1.82578	-1.54997	-0.578652	-0.0677149	-2.06816	-0.465658	0.933787	1.03606	0.982903	1.02139	1.02684	1.02089
PE	23	2	0.949305	0.981775	1.21412	0.520952	0.731499	3.13103	3.35747	0.87192	1.58764	1.3032	1.46642	0.950807	0.639376	0.737756	0.15326	4.81374	1.97875	-1.48257	1.18182	9.07744	2.06645	-0.0598905	-0.127154	-0.320302	-0.189912	-0.0803326	-18.1658	0.88681	1.24221	1.92731	0.999138	-0.422762	0.179108	0.380789	0.351982	0.0150663	-3.02009	6.4384	-2.54355	8.54911	-9.89847	1.05091	1.02187	1.02086	1.01883	1.05414	1.19624
PE	24	2	0.934342	0.964558	1.00622	0.60917	0.41915	1.6296	1.25084	1.38808	1.75456	1.65758	1.78747	0.989395	0.847006	0.90297	0.839237	1.07594	1.46897	-1.49593	1.05	0.749476	0.660151	4.45996	1.19912	1.29629	1.10335	1.03416	11.504	-33.4702	6.12264	3.42535	4.05076	1.10363	1.12787	1.02831	1.56649	1.13029	1.56222	0.944801	0.569285	0.237969	0.286636	1.03083	1.07723	1.00304	0.987747	0.953556	1.01538
PE	25	2	0.941545	0.902436	1.16938	0.47758	0.45141	1.00253	0.662461	2.31488	1.29256	1.34573	1.39288	0.941346	0.568712	0.850137	0.64238	1.32342	2.30437	2.25765	1.35294	2.16641	1.39613	-0.575234	-0.224057	2.75649	-0.307345	-0.616811	-0.237141	0.200315	0.239666	1.40899	1.71863	0.129151	0.852222	0.398532	1.08426	35.5613	-1.12955	-0.839977	-0.365869	-0.407805	-0.277755	1.05476	1.05436	0.99284	1.01334	1.05146	1.02235
PE	26	2	0.977513	1.00432	1.18517	0.501056	0.599462	3.50328	3.91846	7.31883	1.88244	1.46451	1.47181	1.02467	0.875359	1.16027	0.5217	2.22403	1.26324	-0.339295	1.04	5.0805	2.87832	-0.0580289	-0.43971	0.236548	-1.41525	-0.0648429	8.08108	0.49763	-43.7594	-11.9341	-0.182911	1.10888	22.759	7.51859	10.1026	0.161948	0.919339	1.26913	8.1411	2.02099	1.45337	0.973293	0.978772	0.975012	0.979648	0.985219	0.972334
PE	27	2	0.925597	0.891284	1.34194	1.1682	1.19777	0.859308	0.877764	1.08984	2.18223	1.53068	1.76019	1.02329	0.878487	0.990734	0.810953	1.22169	8.37281	-13.9604	0.928571	121.204	40.1319	-0.662724	-1.20551	-3.08177	10.066	1.75689	2.72738	2.96269	0.298151	0.087927	0.284459	0.718769	-0.590628	0.921724	-0.364651	-0.0524119	-0.8079	26.767	-2.30747	-1.13422	-0.758059	0.983127	0.982002	0.986604	0.983558	0.979445	0.971913
PE	28	2	0.921312	1.02795	1.0719	0.449355	0.417278	1.07501	1.08561	0.0387594	1.95654	1.51446	1.50102	0.988274	0.639169	0.526959	0.841922	0.6259	1.18462	1.15102	1.05263	0.683749	0.782712	0.654843	-3.52129	0.640027	0.76915	0.387116	0.699949	0.126385	-0.796796	0.0566399	0.183334	1.4311	-53.8931	13.1662	-92.3295	-19.2166	-0.120074	2.98833	-0.470136	-0.587832	-0.211488	0.935033	0.956337	0.97793	0.977886	0.983911	0.961907
PE	29	2	1.0157	1.0595	1.17881	0.550059	0.683173	1.39305	1.73059	6.4335	2.05985	1.41311	1.39173	1.03805	0.351519	0.135232	0.0392476	3.44562	1.34402	-2.77607	1.12	1.32997	0.671831	-3.16894	-0.217114	1.47588	-0.233971	2.10595	0.416626	0.625037	0.419529	8.80316	0.301646	-1.06498	-28.983	1.70258	1.82965	3.33761	0.161096	0.0709191	0.810957	0.408441	0.130201	0.932549	0.925258	0.999646	1.00471	0.975697	0.954138
PE	30	2	0.968132	0.975255	1.31192	0.817956	1.00267	3.41814	3.146	1.63391	1.14408	1.55084	1.66955	1.15142	0.612561	1.52636	0.356815	4.27774	3.44464	-1.07863	0.757576	103.062	20.8435	0.104743	0.114739	1.00494	0.250561	0.105544	-5.21011	-2.9511	-2.4538	6.56132	6.35738	-0.424052	-4.42959	-1.15795	-2.41539	-3.68815	7.36196	0.115195	1.94984	0.381967	-8.42515	1.00064	0.876086	0.960404	0.970389	0.967409	0.9539
PEPE	31	2	0.910134	0.960421	1.33641	0.83638	0.838987	1.77124	1.24404	2.49369	1.28389	1.59576	1.32122	0.984908	2.04429	1.00385	1.88363	0.532936	2.41763	-0.0611986	1.2381	6.9032	1.96242	0	0	0	0	0	0	0	0	0	0	0	0	0	0	0	0	0	0	0	0	0	0	0	0	0	0
PEPE	32	2	0.900781	0.943608	1.43054	1.75188	1.81935	4.32546	5.14569	2.18002	1.48918	1.42333	1.33242	1.16046	1.11029	1.42245	1.74139	0.816845	1.43139	-2.82894	1.03704	1.6406	1.29181	0	0	0	0	0	0	0	0	0	0	0	0	0	0	0	0	0	0	0	0	0	0	0	0	0	0
PEPE	33	2	0.978495	0.995125	1.41004	0.647284	0.664678	1.21437	1.06615	4.89528	1.46802	1.61545	1.39895	0.998094	1.09083	1.01112	0.808333	1.25087	2.09346	-42.3394	0.931034	27.563	12.3461	0.269127	-0.38034	0.709788	0.668052	1.1647	7.66955	-0.264168	1.07449	0.54298	0.862617	0.350159	-0.430153	0.240708	0.287638	0.128502	-5.22042	0.390405	0.19878	0.317708	0.391218	1.00934	1.0083	1.00596	1.01225	0.970397	0.999708
PEPE	34	2	0.976966	0.978268	1.37869	1.15197	1.67131	1.95948	1.89891	0.434131	1.65638	1.61994	1.55619	1.12521	0.699328	1.43381	0.841618	1.70364	2.44685	-24.4497	0.958333	10.7486	5.64063	21.7994	-0.562406	1.57839	0.878153	34.269	7.65943	-0.509988	-0.501385	1.2449	-0.0788487	1.8254	4.04618	1.42285	1.74452	2.24619	-0.558276	-0.677973	-1.92102	-0.00155538	-3.46146	0.998725	0.999565	0.987075	0.987756	1.00397	1.0718
PEPE	35	2	1.00577	0.981488	1.29666	0.527791	0.837298	2.74302	2.50228	22.9419	1.73576	1.35306	1.51592	0.995681	0.726273	0.809756	0.354112	2.28673	2.48012	-0.213808	1.07692	16.351	4.93657	0.448998	0.559074	0.554489	2.05698	1.35305	1.1582	24.1313	0.263206	0.958368	0.185854	-0.891892	2.79552	-0.496993	0.582106	1.96185	-0.381673	-0.99962	1.36968	1.23516	-0.829258	1.07053	1.04951	0.99927	1.00154	1.03722	1.08986
PEPE	36	2	0.989001	0.998229	1.14254	0.680721	0.447588	1.77082	1.15252	6.89794	1.99232	1.37002	1.34141	1.08747	0.886903	0.923547	1.14736	0.804929	1.93904	2.11159	1.13636	4.51117	2.29049	1.4626	-0.478314	-0.432755	-0.24115	-0.260822	0.351171	0.368964	0.062893	-0.843913	0.570611	-0.686825	0.513584	0.226422	0.105103	0.326646	16.7367	-0.179316	-0.361378	-0.143096	-0.213109	0.985239	0.964769	0.994703	0.992481	0.970219	0.994917
PEPE	37	2	0.942451	0.946911	1.10604	0.593505	0.593053	0.917286	0.820625	0.504939	2.21724	1.35258	1.22059	1.03539	0.429669	0.508383	0.54654	0.930183	1.44136	0.977218	1.72222	1.2113	0.881678	2.28555	0.549222	-1.08655	-0.451973	0.614621	3.22423	-0.674335	0.127589	-0.432347	-0.364567	-0.190378	0.148708	-0.305286	0.472467	-0.0131889	-0.120872	0.334341	0.298264	0.217721	0.185877	1.01505	0.998024	1.01649	1.00126	1.03703	0.953938
PEPE	38	2	0.997676	1.03058	1.17054	0.652276	0.555	1.23427	1.12977	0.539987	1.44655	1.31463	1.28958	0.995637	0.840099	1.08905	0.620977	1.75377	1.65805	-0.360727	0.741935	11.4849	8.34282	-0.825906	1.20243	0.328872	0.949587	0.407276	1.41152	8.73564	-0.819138	0.106062	0.59284	-0.314742	-5.83222	0.164524	0.149762	0.506169	1.55547	5.38108	1.43626	1.19893	1.34337	0.974908	0.953349	0.993908	0.988574	0.988314	0.979562
PEPE	39	2	0.996426	0.947351	1.44803	0.513766	0.542736	1.88771	1.24064	0.752339	1.32317	1.34091	1.35118	1.01587	0.577197	1.0821	0.670072	1.61491	1.68665	-3.08024	0.84375	23.0691	21.26	-0.0552996	0.305614	-0.204761	0.164372	0.466512	-9.17061	-1.96132	-12.8468	-28.5924	-1.5548	1.94382	0.695375	1.45678	1.0771	0.017309	0.140635	1.54261	0.623697	0.687787	-0.286525	1.02924	1.00489	1.02508	1.00545	1.03896	1.03793
PEPE	40	2	1.03547	1.01124	1.33908	0.546377	0.636675	0.477563	0.604253	1.47006	2.08617	1.57123	1.61649	1.02035	0.562274	1.18849	0.305375	3.89189	1.72409	-0.0930533	0.92	7.73591	2.70017	0.567715	1.15843	0.92261	2.70917	3.73042	-0.989061	3.68268	18.3416	-0.809486	-0.90481	0.704141	-3.07559	0.044776	0.530113	0.084393	-1.40943	3.03981	0.239715	0.605581	-1.2217	0.968405	0.944736	0.98388	0.933645	0.967118	1.04091
All	41	2	0.949475	0.951814	1.17304	0.441468	0.505489	2.02585	2.36755	0.140546	2.22318	1.54948	1.71879	1.0722	0.646723	1.24544	0.718971	1.73226	1.98062	-0.665541	1.2381	44.2345	16.7872	-1.37107	0.0724307	0.890375	2.85528	0.91594	-0.364078	0.27854	0.464093	1.32613	-68.6378	7.56633	7.4276	1.3843	2.17411	2.05901	3.53569	-0.145326	-4.57842	-0.261741	1.75934	0.999432	0.961782	0.985456	0.991165	0.958758	0.963542
All	42	2	0.976898	0.90854	1.28102	0.455968	0.331672	1.37476	1.1691	2.77881	0.698154	1.35673	1.78312	1.05623	1.26181	1.60493	1.26496	1.26877	1.4385	-349.303	1.12	1.74234	0.678882	2.54809	11.3134	-1.70102	-0.401858	-46.4624	0.280835	0.798814	0.459024	0.792863	0.094956	-0.581609	0.105576	0.115933	-0.0371232	-0.0119526	-0.23369	0.953793	4.10312	4.87766	3.14614	1.05181	1.14734	1.03221	1.05474	1.08015	1.11909
All	43	2	1.00945	0.984699	1.13712	0.961152	0.704548	1.28733	1.07644	20.7288	2.03099	1.17485	1.35876	1.07436	0.820731	1.15749	0.890555	1.29974	1.92171	-0.484759	1.875	4.27065	1.59581	-2.29867	18.1642	4.66826	-1.94589	0.0351484	2.04618	2.16075	0.595741	0.700627	0.808585	-3.67197	-0.213914	-5.71103	-1.15967	-1.75585	-0.605366	0.415974	0.395358	0.270985	0.277143	0.90084	0.921922	0.988125	0.973713	0.86399	0.881134
All	44	2	1.0089	1.0085	1.50832	1.56728	1.49098	2.04119	2.22128	11.9099	2.98164	1.42888	1.49369	1.05781	0.701057	0.912469	0.476429	1.91523	1.93833	6.09652	1.40909	2.96332	1.62861	16.5475	-7.96338	-35.1448	20.3313	-7.27637	0.970607	-1.21707	1.66989	-0.338078	-0.10444	0.149715	1.61669	1.48405	4.19824	1.43955	4.72292	0.791999	1.91075	1.04034	1.85544	0.92477	0.89512	0.971253	0.960039	0.896525	0.877198
All	45	2	0.951661	0.986708	1.24971	0.390795	0.488456	1.0649	1.07792	1.36117	1.57981	1.3645	1.37949	1.00025	0.906703	1.10151	0.303371	3.63089	0.575123	0.143771	1.11111	0.483315	0.249725	2.08232	0.328364	0.244462	-0.388964	-0.826447	12.0271	-0.903001	-15.5429	-4.63359	0.92915	-2.91281	0.0437592	-0.252906	0.929744	2.03573	3.4023	0.783409	-0.487842	-4.58809	0.640195	0.953039	0.961991	0.993425	0.985639	0.972117	0.997253
All	46	2	0.99666	0.986839	1.2022	0.660346	0.553396	1.42737	1.57643	3.74576	1.59008	1.26832	1.23444	1.01101	0.557044	0.837676	0.604837	1.38496	1.41308	0.00818963	0.769231	8.10468	2.67711	0.181646	-0.730912	-0.390773	-1.3042	0.99013	2.92367	-0.787276	-2.12268	17.5028	-3.42228	0.33721	0.0271506	0.0763253	0.113471	0.144023	-0.366166	1.21285	1.99866	0.448657	0.747861	1.02273	1.02401	1.01366	1.00358	0.997613	1.02434
All	47	2	0.973191	0.996907	2.023	0.547352	0.679566	0.952688	0.847701	15.075	1.45192	1.20416	1.26849	1.04004	0.753787	0.848312	0.374706	2.26394	1.21944	-1.04553	1.52632	1.04642	1.33207	-14.3805	-2.53118	-0.118064	0.938	0.885809	-0.0513841	-1.60664	0.945104	-0.421397	0.0606748	-0.506742	0.275389	0.222175	0.161433	0.218916	-3.27325	-1.60118	1.60702	1.71844	0.92402	1.00065	0.99654	1.01622	1.01779	0.992594	1.01029
All	48	2	0.92908	0.95633	1.38629	1.88218	2.45369	2.06705	2.1829	1.10917	1.82928	1.49598	1.51377	1.07812	0.77749	0.800877	0.813735	0.984198	3.90834	-1.95832	1.47619	5.90051	2.83176	-46.4019	40.98	168.591	-23.0926	-3.30307	-4.83932	-10.7738	2.00255	2.11161	6.74634	-17.4151	4.66378	-9.47052	8.70615	-14.2048	0.697287	-0.0780003	-0.983438	-0.558835	-0.928114	0.960278	0.993218	0.953046	0.938767	0.951372	0.930121
All	49	2	1.04084	0.971804	2.21174	0.183049	0.314038	0.240351	0.270949	0.286413	1.75997	1.47011	1.32413	1.01838	0.502317	0.780001	0.117393	6.64438	1.15927	1.21638	1.05263	0.639103	0.6737	0.621386	0.119004	0.00167026	0.474081	0.553867	-0.0206068	0.899353	0.0774481	-0.08412	0.0756982	-2.78292	-1.183	1.2964	-299.683	0.399779	0.464757	-0.617393	0.894431	2.37272	-0.0136284	0.983303	1.02908	1.00015	1.0569	0.99524	0.970773
All	50	2	0.986491	1.01541	1.53557	0.340081	0.405713	1.1977	0.447058	10.9727	1.31631	1.26758	1.28491	0.963291	0.406906	0.537971	0.0804865	6.68399	2.23136	4.52805	1.4	2.26196	0.862209	-0.245983	-0.699253	-0.224903	-0.282102	-0.714896	-1.03585	1.99225	-0.443298	1.3438	-1.33714	-1.54718	2.58034	0.60883	1.5222	1.68568	-0.317863	-0.496159	-1.70412	0.224155	-1.73663	1.04129	1.10576	1.00556	1.01492	1.05551	1.01744
Manual	1	3	0.872927	0.953474	1.02221	1.77184	1.67538	0.943812	0.947057	6.73262	0	0	0	1.04904	0.760272	1.04751	0.879589	1.19091	1.79536	-34.6199	1	3.51416	1.86003	0	0	0	0	0	0	0	0	0	0	0	0	0	0	0	0	0	0	0	0	0	0	0	0	0	0
Manual	2	3	0.990454	1.00793	1.42036	0.589391	1.06377	1.28701	1.30843	2.21265	0	0	0	1.01429	1.10189	0.976158	0.20252	4.82006	1.28051	0.709145	0.95	3.05242	2.10435	0.41936	1.27884	82.4327	-10.0205	4.06467	-0.223566	-0.400803	0.789237	0.231191	1.38956	-0.349332	-0.0405827	1.06812	0.0789677	0.533202	-1.57522	0.0227848	0.0712616	4.40814	1.29181	1.00291	1.00826	1.00424	1.00537	1.04965	1.03986
Manual	3	3	0.940175	0.999086	1.44396	0.461373	0.699989	1.6049	1.60994	0.361659	0	0	0	1.02429	0.876955	1.13611	0.443824	2.55983	1.59262	3.13701	1.03846	2.54765	4.91814	-0.227815	-0.272433	1.71102	-3.0323	0.812373	-1.19852	-0.0616084	-0.0393877	-0.122702	0.0451236	-1.9177	-0.367842	2.3382	3.84354	0.921701	16.3878	0.326014	0.245437	0.340515	-0.126141	0.993083	0.994686	0.981727	1.01083	0.984987	1.00505
Manual	4	3	0.984409	1.00791	1.22639	2.55536	2.92621	1.09362	1.29113	0.365112	0	0	0	0.973279	1.09914	1.65094	1.13604	1.45324	0.83092	0.857515	1.13043	0.454758	0.418076	0.63808	-0.298536	1.08759	-1.72938	-3.2357	0.392	1.82841	2.18925	0.319693	-0.10075	0.367599	0.200995	-0.352794	0.148202	0.166415	-13.207	2.81376	8.10413	0.2883	-0.119486	0.978893	0.974321	0.975932	0.983345	0.969774	0.964781
Manual	5	3	0.957067	0.957217	1.2421	1.43092	1.22124	1.31924	1.57565	1.28258	0	0	0	1.06663	1.16711	0.985963	0.657156	1.50035	1.56764	-0.98148	1.21739	4.94623	2.35804	4.40002	-1.214	-0.751073	8.94425	1.16437	0.592933	2.36281	-1.00255	-1.83035	-0.198441	-1.77357	0.135872	0.372631	0.570696	0.403147	0.575183	0.191174	0.393355	0.607125	0.403207	1.035	1.02947	1.02093	1.02352	1.02376	1.09246
Manual	6	3	0.975598	0.979824	1.38231	0.812765	0.658525	1.06039	1.15768	2.9368	0.00990657	31.4454	32.0944	1.03917	0.894887	1.68878	0.491358	3.43696	0.839877	-0.757833	1	0.787086	0.664059	0.354537	0.739585	-1.90048	0.445664	-0.83297	4.58413	7.00717	2.65755	-4.38866	-28.8766	-1.10009	-0.346835	-12.8697	1.46221	1.29364	-2.22336	-1.11073	-0.0725103	-0.386707	-0.120616	0.936261	0.940557	0.953291	0.954638	0.929165	0.935899
Manual	7	3	0.961779	1.00524	0.99739	1.64835	2.66602	1.8923	2.08813	0.802097	0.00964435	32.7547	30.9625	1.1104	0.739135	0.826754	0.876111	0.943664	1.2056	4.13112	0.913043	2.5491	3.21989	-7.47811	-0.544472	0.561898	-2.10067	-1.27919	0.196848	-0.0221246	0.0974582	0.334268	0.029744	-41.9853	0.993974	0.821817	0.849441	0.63078	0.0490848	1.93892	1.59165	-7.8953	-13.3198	1.01152	1.01346	1.0049	1.00353	1.10385	0.971787
Manual	8	3	0.953729	0.986936	1.33318	0.295088	0.285713	1.94038	1.99064	0.996903	0.0123302	30.2557	31.2633	1.07717	0.985254	0.90122	0.812089	1.10975	0.944823	0.192287	1.18182	1.16472	0.892005	-0.497318	0.491195	1.17865	1.53525	0.674706	-6.70024	7.96138	-0.992562	-2.91684	-0.553527	0.511246	-1.87945	0.0530427	0.822676	0.956435	-0.971532	1.11477	-0.117246	-0.373715	-0.281116	0.997649	0.967257	1.00711	0.962378	0.971689	1.02139
Manual	9	3	0.949677	0.984492	1.07954	0.392388	0.427002	1.27498	1.46004	2.22875	0.00918513	33.5549	32.0002	1.0479	0.68072	0.666338	0.488233	1.3648	1.50757	-2.41504	1.38889	1.49279	0.677709	-1.17033	-0.294606	0.183702	0.205371	0.0634289	-6.849	-1.81425	0.70711	0.134402	2.54212	0.672772	0.917722	0.872631	0.997562	1.01332	0.0669245	1.83189	0.182335	11.7495	0.877108	0.990151	1.0185	0.992951	0.999998	0.971474	0.919335
Manual	10	3	0.977628	0.94439	1.38522	1.36273	1.47769	1.15022	1.06206	0.545454	0.011416	21.3777	20.3996	1.02225	0.759926	0.946421	0.33351	2.83776	1.43252	0.627978	1	3.32529	2.4057	4.77981	1.86736	-2.40882	-106.563	-6.50562	1.45447	-5.75038	-0.826479	-2.75553	-3.22863	-0.340188	0.848293	0.803302	6.59511	-1.10486	-2.09863	2.53934	1.47837	-19.6652	7.41529	0.967518	0.963142	1.0057	0.970449	0.948978	0.979268
Random	11	3	0.884376	0.978374	0.841744	1.65798	2.84932	0.611953	0.748759	4.4793	0	0	0	0.935821	1.278	1.16732	1.27722	0.913953	1.39373	3.92167	0.666667	7.04412	4.75488	0.665955	1.23726	0.185114	0.0859923	0.4924	2.80383	4.21329	0.543723	0.684084	0.562575	-12.6723	-7.38632	-0.571016	-0.91688	-23.1041	1.90946	0.286553	0.213483	1.14217	0.883985	0.985154	0.946928	0.963013	0.95873	0.918182	1.01647
Random	12	3	0.990457	1.01	1.38283	1.56339	1.38035	6.79177	4.72404	208.436	0	0	0	1.10475	0.867541	1.26052	1.11438	1.13114	1.8544	-2.124	1.8125	1.50675	1.0162	1.72591	-3.51541	-116.946	1.89875	1.59943	1.99523	-35.7136	4.48042	5.39293	-8.70979	3.63995	1.71525	0.761974	1.49721	1.28085	-0.0792506	2.97669	-0.0850835	-0.228341	0.662654	1.01701	0.996503	1.01903	0.994375	1.07748	1.03055
Random	13	3	0.969904	1.03093	1.24002	0.549137	0.621062	1.37346	1.51808	2.19935	0	0	0	1.0982	0.846233	1.28702	0.293516	4.38483	1.18277	0.765013	1.52941	2.19406	2.54655	-0.976395	-0.230217	0.644842	0.249085	0.382175	0.402021	-0.207901	6.03235	0.227708	-0.149809	-2.87571	-0.0337906	-0.697725	-0.467193	-0.680941	-0.29879	0.685489	0.9915	0.796404	0.798731	0.955284	0.980399	0.971139	0.957255	0.988175	1.00525
Random	14	3	0.952416	1.00139	1.22301	0.691388	0.791215	1.3474	1.49309	0.737318	0	0	0	1.10148	0.954468	1.52501	1.46069	1.04404	1.62063	-0.961604	1.5	3.78288	1.6801	0.0833803	5.41579	0.794672	0.204146	0.77871	1.70359	0.224342	-2.72145	-1.02741	-0.167218	0.624358	1.26919	-0.227594	0.373506	0.667366	3.18897	0.879349	-0.0663372	0.820187	0.554623	0.945283	0.96452	0.980952	0.970883	0.884381	0.962369
Random	15	3	0.897018	0.977829	1.33291	0.893733	0.878528	1.66493	1.49375	1.49562	0	0	0	1.05862	0.735812	0.726543	0.792602	0.916656	1.40482	0.996569	1.09524	2.88305	1.04395	0.6952	-0.182881	2.33138	1.03782	-0.0538966	-0.845961	-0.222295	2.858	3.46526	2.23843	-0.514675	-0.443718	0.155488	0.184142	0.404438	-0.655319	0.0337105	-0.757621	-17.6882	7.07346	0.990749	1.01283	1.02244	1.00444	1.00696	1.0422
Random	16	3	1.00018	1.00701	1.15104	0.522778	0.35292	1.05045	1.11459	4.43755	0.00629858	19.7547	23.2776	1.00952	0.717144	0.793421	0.770399	1.02988	1.01616	0.138205	1	1.07406	1.61277	0.0203189	-0.1032	0.421357	-0.33493	0.0472706	29.1541	10.1835	8.97612	0.89573	-1.06801	0.282857	0.717583	0.330037	0.0181655	0.361647	-0.716232	14.1744	-0.759964	2.23586	0.350703	0.990116	0.981012	0.985811	0.979637	0.987616	0.976218
Random	17	3	1.01414	1.01128	1.60238	0.327124	0.300618	1.2021	1.10777	1.82145	0.00686661	31.3299	33.233	0.979517	0.725802	0.941365	0.41673	2.25893	1.82692	-5.54504	0.586207	30.0649	28.6134	2.57033	0.15008	-0.00696632	0.0351797	0.0282631	-0.431646	1.02925	-0.864416	0.34322	-0.404108	0.157361	-1.77425	-1.37329	-2.13548	-2.3095	0.375295	1.31274	1.11654	1.05657	1.08512	0.98639	1.03056	0.988012	0.986528	0.936262	1.02133
Random	18	3	1.00242	0.961	1.48287	0.806875	1.14301	0.958627	0.993424	0.0333817	0.00663881	25.4634	26.1102	1.05983	0.856631	1.25753	0.897949	1.40045	1.64007	-0.0571611	0.9	24.0574	42.4514	-2.77379	0.878192	0.717277	0.33108	0.877027	-0.978707	0.66815	-21.9294	822.257	1.90172	1.10608	-0.768028	0.0861473	0.738649	0.228991	0.438623	0.499005	16.1392	0.0212851	1.50955	0.970414	0.965902	0.975498	0.990881	0.986449	0.997917
Random	19	3	0.898097	1.0087	1.30884	0.219175	0.296683	3.0153	3.28662	3.10927	0.00837927	18.5107	18.7218	1.0491	0.326479	0.798965	0.205433	3.88918	1.2298	0.136149	1.15	0.896168	0.70397	6.04082	1.92166	1.69853	1.72416	1.51305	-0.384613	-0.171778	-0.363447	-0.737598	-0.805485	0.752451	-3.24444	-104.746	0.574513	0.710421	-0.11755	-6.59761	1.42822	-0.999236	-2.77863	1.01303	0.908346	0.986382	1.04724	1.02281	0.995778
Random	20	3	0.933557	0.974806	1.66456	0.737334	1.1024	1.93956	2.01244	1.59968	0.00755158	25.6294	27.1634	1.00014	0.8259	0.78845	0.641974	1.22817	1.81823	-1.17343	1.2	2.62307	1.42699	-1.29963	0.0604881	-5.67234	-1.13636	-0.0972992	3.90788	0.407721	2.43209	7180.78	3.47502	1.18623	0.156891	-0.146389	-0.360672	-0.30838	0.989042	-0.0816644	-0.731507	0.104722	0.0330404	1.02237	1.02459	1.0104	1.00745	0.930574	0.997718
PE	21	3	0.929907	0.97036	1.67199	0.212874	0.225726	1.69918	1.64016	0.325148	0	0	0	1.14133	0.444763	1.01305	0.210611	4.81004	4.19562	2.06543	1.03846	202.705	143.26	2.06616	-0.937948	-0.475257	-0.710943	-0.288981	1.17225	5.40924	0.143495	2.49732	68.0993	-0.642481	-0.389573	1.00747	-0.956655	-0.205296	0.185222	0.499353	0.4868	0.562439	0.57703	1.04948	1.01326	1.01118	1.01418	1.01298	1.00229
PE	22	3	0.938113	1.01346	1.91257	0.424868	0.341212	2.37936	1.82292	4.41265	1.76077	1.24907	1.24753	1.12733	0.689201	0.953145	0.988587	0.964149	1.35382	-7.19118	1.11765	1.61818	1.21124	0.362151	0.91423	0.57238	0.618577	0.629328	0.512167	1.20469	0.446557	-0.369339	0.433747	11.9012	0.584064	0.65614	0.0296045	-0.325092	-3.74945	-0.858787	1.98865	3.15693	0.0959033	0.940145	1.01713	0.971499	1.00509	1.0143	1.00698
PE	23	3	0.950142	0.983247	1.34105	0.520377	0.73431	2.78948	2.79091	0.254788	1.83354	1.45158	1.67273	0.993093	0.875044	0.720857	0.187182	3.8511	2.21917	-0.354978	1.31818	7.56574	1.75841	-0.348801	-0.0563183	-0.132663	-0.0548128	-0.0657508	17.8198	0.992937	1.08002	0.600617	-0.0713206	0.687268	0.072574	0.0812846	0.382579	0.374376	2.60773	7.24092	-2.94538	9.80824	-13.019	1.04366	1.02598	1.02317	1.01725	1.06106	1.17512
PE	24	3	0.932718	0.988155	1.01121	0.452542	0.452967	1.50911	1.23673	3.12575	1.86079	1.63137	1.75394	1.01439	0.699728	1.11626	0.887962	1.2571	1.54512	11.7961	0.95	0.966481	1.02	0.966496	-0.057302	0.804618	0.356183	1.0357	-24.2866	-47.4809	4.53652	4.46086	7.89046	-2.97285	-0.0152105	0.230131	-0.0741334	-0.0172713	0.10744	1.36242	2.18585	0.909337	-1.77908	1.03758	1.11531	1.01231	1.00743	0.945089	1.0368
PE	25	3	0.88274	0.92428	1.23668	0.829679	0.898346	1.13563	0.735983	0.298444	1.44453	1.32264	1.34527	0.979509	0.869642	1.58119	0.962266	1.6432	2.35204	-1.01915	1.35294	1.15456	0.89179	0.531874	1.4387	6.56026	1.10519	0.38168	0.468548	0.217991	0.619392	0.644788	1.55172	-3.70697	0.132179	-0.729131	-0.523262	6.45446	1.52512	0.746467	0.209921	0.342416	0.40717	0.99721	1.00292	0.951604	0.958845	0.986352	0.984873
PE	26	3	0.97105	1.00164	1.18177	0.390115	0.454634	1.28874	1.28088	8.14952	1.87826	1.45949	1.46043	1.02601	0.8052	1.12974	0.409288	2.76025	1.22975	0.642145	0.8	5.12427	2.92081	-4.59887	-5.83442	-5.20413	16.8219	-12.6362	7.32626	0.0161672	-384.494	-2.39143	0.126319	2.4147	-0.865267	-1.00778	-9.01745	-1.76455	-0.121369	4.6619	15.8495	1.78139	1.22899	0.954073	0.988748	0.965716	0.974315	0.976326	0.950503
PE	27	3	0.8599	0.932594	1.38699	0.379691	0.332629	0.920473	0.857058	3.66505	2.57998	1.59468	1.87371	1.03536	0.798099	1.19975	0.75891	1.58088	9.08103	-21.8457	0.928571	127.473	38.864	0.372804	0.412701	-2.48263	0.855088	1.08785	1.97385	-1.17589	0.174394	0.145478	0.357336	0.807831	1.42351	-1.6895	-0.0451336	-0.535125	-1.09894	74.2654	-4.85168	-2.69841	-3.94284	0.996233	0.998528	0.99818	0.98884	1.0006	0.996693
PE	28	3	0.967804	0.971676	1.06536	0.613472	0.489915	1.00879	0.975099	0.880005	1.94371	1.41328	1.38207	1.02758	0.555624	0.485828	0.881796	0.550953	1.08699	1.29137	0.842105	0.582349	0.493864	-0.316883	-11.2357	0.80134	0.41547	0.037482	-5.69306	-0.103938	-5.9467	0.397902	1.96183	0.645981	-52.2778	13.8791	-105.392	-21.9238	0.995408	1.08554	0.644174	-0.117579	-0.572296	0.94385	0.965926	0.979753	0.979588	0.986091	0.973736
PE	29	3	1.03133	1.04856	1.209	0.621121	0.803685	1.5157	2.06208	2.4575	1.95614	1.42985	1.40907	1.01889	0.466229	0.26698	0.260697	1.0241	1.32909	-0.169525	1.08	1.31603	0.660406	-3.16092	1.30409	0.566764	-2.23906	-0.385155	1.22057	1.42349	0.468194	12.5615	-0.904659	2.68232	1.30327	1.3316	0.809794	1.35838	-2.07013	0.587269	0.186473	0.602236	-0.190685	0.912928	0.930553	0.986034	0.995614	0.94639	0.929752
PE	30	3	0.959902	0.986965	1.26163	0.543346	0.452889	2.72157	2.57682	1.73999	1.23601	1.50303	1.58284	1.12052	0.59045	1.17438	0.399225	2.94165	4.04716	-2.40309	0.818182	121.767	23.9358	0.367154	1.05528	-0.0207425	0.0297282	0.187501	-11.7565	0.803637	-0.439624	0.639986	1.43425	-1.7172	-8.9398	-2.68245	-5.61388	-13.3199	3.148	0.0405034	1.80316	2.20097	3.18755	1.00535	0.878519	0.969853	0.964418	1.00168	0.937009
PEPE	31	3	0.937416	1.07792	1.21664	1.18633	1.0262	1.62676	1.17212	0.270675	1.29651	1.64292	1.33459	0.978911	2.25562	1.06731	1.73251	0.616047	2.3608	2.11073	1.38095	4.37214	1.32211	0	0	0	0	0	0	0	0	0	0	0	0	0	0	0	0	0	0	0	0	0	0	0	0	0	0
PEPE	32	3	0.860348	0.954343	1.29008	1.65021	1.69296	5.35706	5.5708	32.7577	1.66991	1.44876	1.36098	1.22535	1.09336	1.4856	2.1745	0.683194	1.58958	1.29002	0.925926	1.51611	0.85426	0	0	0	0	0	0	0	0	0	0	0	0	0	0	0	0	0	0	0	0	0	0	0	0	0	0
PEPE	33	3	0.985655	1.00016	1.37686	0.864604	0.975595	0.288812	0.277939	2.23423	1.36066	1.59767	1.38303	1.03131	1.06873	1.15212	0.949918	1.21286	2.19821	-25.1389	0.896552	26.5632	10.3906	0.0929187	-0.299999	-0.629753	0.291914	0.928598	6.65765	0.466607	1.31812	0.767879	1.55885	2.59217	0.0028862	-0.0665736	0.319714	0.189309	1.62402	0.261081	0.110008	0.185037	0.459395	0.975765	0.984028	0.982649	0.988366	0.951791	0.985044
PEPE	34	3	0.982061	1.02829	1.38445	1.09505	1.8056	1.71069	2.24789	3.26501	1.79861	1.60155	1.54885	1.11565	0.640091	1.31538	0.812102	1.61972	2.51805	-3.35924	1	6.30979	3.40374	9.38162	1.75982	-2.56171	0.720594	-84.6233	3.03092	0.642554	0.881411	0.279819	5.39396	1.40138	2.83259	1.15183	1.21618	1.19988	2.76389	0.732571	-2.7593	0.955668	1.17193	0.992766	0.98784	0.984892	0.979596	0.995268	1.0571
PEPE	35	3	1.02146	0.982272	1.20631	0.879862	1.47378	2.79329	2.61377	17.0664	1.92927	1.34526	1.49454	1.04787	0.813069	0.852165	0.546266	1.55998	2.63603	-0.794438	0.923077	17.2652	5.37498	-0.33624	-0.732482	0.0915127	0.185702	0.895923	-3.18341	-10.4288	0.0698659	0.0869207	-0.258521	0.0736501	0.787986	-0.931191	-0.901278	-5.00644	-0.585771	6.03753	2.73919	-1.01942	1.98001	1.07109	1.07378	0.997125	1.00027	0.997189	1.10879
PEPE	36	3	0.99206	0.98145	1.22165	0.190143	0.203712	1.95922	1.21855	6.22575	2.28623	1.46313	1.43845	1.11464	0.594548	0.527241	0.503605	1.04693	2.08583	5.04042	1.22727	3.78678	1.97582	2.16591	0.476198	-0.0548845	-0.0947019	-0.171924	1.00103	0.745266	0.00621411	0.756662	0.0832101	0.140886	-0.180207	0.0197143	0.0507096	0.0852226	-4.01077	0.869829	1.79432	1.21562	1.25249	0.995272	0.974507	0.994699	0.99414	0.983474	0.999101
PEPE	37	3	0.920762	0.956694	1.12417	0.573808	0.530309	0.928856	0.847117	0.777448	2.43053	1.39834	1.24252	1.00502	0.506424	0.546203	0.549192	0.994558	1.49429	-4.49183	1.72222	0.895151	0.598355	-0.863963	0.151103	-1.81869	0.307324	0.787714	-2.10254	0.644832	0.0504919	-0.20945	0.152838	-0.199624	-0.427136	0.225583	0.0618921	0.145306	-3.17888	-2.70425	-0.0540128	0.278266	0.378019	1.00205	0.996326	1.00823	0.995943	1.01558	0.958565
PEPE	38	3	0.998122	1.00659	1.22954	0.459115	0.43689	0.933394	0.957026	0.300527	1.51974	1.27389	1.26679	0.99342	1.02097	1.02018	0.697677	1.46225	1.98671	0.271433	0.580645	12.7008	13.2634	1.35932	4.80287	13.4986	-1.27279	-1.09608	-2.28126	-8.43317	0.114056	0.225043	-0.110996	-2.79647	28.2475	8.7105	1.81119	1.65743	-1.3573	9.56493	1.84005	1.54654	1.65985	0.929112	0.918192	0.975836	0.967031	0.963208	0.924261
PEPE	39	3	0.984216	0.980408	1.38926	0.454369	0.476064	1.39081	0.954758	0.898673	1.27727	1.36628	1.40644	1.01695	0.672818	0.904234	0.740478	1.22115	1.76734	5.6888	0.65625	25.5793	20.9857	0.688063	1.21786	0.864523	1.55102	0.776952	-8.57135	-2.7882	-5.69432	-17.311	-2.26121	3.71224	5.06335	2.0529	1.89667	2.30366	0.311226	-3.45788	0.375184	-0.113373	-0.489021	1.02831	0.999374	1.01168	0.997289	1.02782	1.00885
PEPE	40	3	1.02797	1.01588	1.29123	0.671888	0.81105	0.519146	0.668745	0.762621	2.03072	1.56381	1.62292	1.03143	0.634954	1.09514	0.323345	3.38692	1.68139	-0.768454	0.96	8.32088	2.39541	0.389588	0.771647	2.63851	9.42357	14.9447	1.33552	3.92188	19.7918	-2.19938	-3.46831	-3.95836	13.3407	3.04289	2.03842	2.03201	2.03518	-2.73942	-2.19775	-2.47017	0.426814	0.949747	0.945012	0.981947	0.91125	0.969343	1.03123
All	41	3	0.924447	0.9491	1.28375	0.441632	0.505052	2.60347	2.89775	4.62096	2.2981	1.75544	1.90433	1.12338	0.573147	0.993504	1.05406	0.942553	2.21576	-0.506537	1.33333	34.5364	12.1822	1.71157	1.12407	0.596902	2.44509	1.09178	-1.20675	0.0988619	0.00599707	1.10351	57.5925	-33.3187	10.7471	2.24799	2.99044	3.12568	4.74086	1.31224	3.63743	-0.337869	2.2654	1.01441	0.980249	0.986759	0.995059	0.979702	0.984817
All	42	3	0.993932	0.948966	1.34601	0.350191	0.236397	1.13533	1.07785	0.597622	0.818674	1.41414	1.85515	1.04889	0.874721	1.30361	0.824382	1.58132	1.44675	-37.2908	1.08	1.41567	0.835826	0.235372	-17.2144	40.0742	-1.92669	-280.409	0.0699417	-0.463744	-0.402003	-0.450148	-0.0215682	2.49559	0.954067	0.020263	-0.606003	-0.971557	-1.83904	2.58385	4.29432	4.51287	3.04146	1.03495	1.12007	1.03108	1.0447	1.07168	1.06808
All	43	3	1.01179	0.979855	1.12913	0.680355	0.550051	1.89861	3.64744	4.18944	2.16125	1.11109	1.28353	1.08308	0.639329	1.14857	0.959618	1.19691	2.0145	-0.0684072	1.75	3.92579	1.51278	-0.746712	17.6004	10.2992	-7.0404	4.70787	0.365529	0.563037	0.0129947	-0.125062	0.29698	-3.01392	-0.257477	2.78152	2.29877	2.66781	0.108123	-0.531932	-0.556971	-0.644423	-0.680289	0.924095	0.884728	0.957596	0.948949	0.898158	0.900322
All	44	3	1.00821	1.01921	1.32497	1.01362	1.06137	0.317282	0.428945	4.44436	2.72112	1.37293	1.43717	1.01704	0.678249	0.921799	0.590603	1.56078	1.61207	-2.82021	1.18182	1.55356	0.9203	-5.19717	-2.00325	8.66959	-6.15859	3.18473	-1.79439	-0.222348	-0.0345668	-1.1529	-1.38495	0.267594	1.90493	0.966131	-30.7576	0.00187048	-4.57467	3.17097	-0.00566347	0.339809	0.222503	0.958176	0.991191	0.995134	0.993049	0.979891	0.969127
All	45	3	0.92723	1.00457	1.1275	0.582747	0.680751	1.05091	1.05598	0.312413	1.35233	1.21457	1.23678	1.00999	1.12674	0.906525	0.856641	1.05823	0.498734	0.0421787	1.18519	0.482158	0.24224	-0.99018	0.0459173	-0.240702	-0.151021	-0.624915	-7.39861	-11.7422	-6.48839	-4.9861	4.81382	4.13322	-0.529314	1.20261	0.471489	1.24436	2.97293	-2.52718	-0.211939	-3.19272	0.639659	0.954256	0.993043	0.983787	0.980277	0.988066	1.00322
All	46	3	0.975773	1.02465	1.16541	2.45281	2.4668	1.42427	1.5407	4.26338	1.53432	1.23275	1.22436	1.05023	0.746897	0.959343	1.31487	0.729609	1.38846	0.0197631	0.884615	4.4661	2.26086	-0.335068	-0.902132	1.23859	1.66866	-0.531153	4.70774	-0.605589	-2.14121	5.38926	-0.216825	0.28229	0.521011	0.588881	0.50174	0.540901	0.326965	2.67192	0.374005	0.668587	0.656707	1.0277	1.01852	1.01399	1.00278	0.984065	1.01033
All	47	3	0.962796	1.00416	2.18006	0.399139	0.396021	0.805699	0.705871	10.956	1.34202	1.19631	1.22215	1.02775	0.86228	0.855019	0.2567	3.33081	1.10004	-0.237145	1.42105	0.607633	0.686634	-258.619	10.5987	1.06111	1.82703	2.23948	-1.64566	3.5258	-0.700152	0.136992	0.253934	0.327527	0.244207	0.307897	0.405037	0.568847	-10.2036	3.42647	-0.953456	-1.47368	0.135202	1.0079	0.99594	1.0195	1.02261	1.00483	1.01237
All	48	3	0.895808	0.961405	1.40609	0.57096	0.854295	1.63403	1.86125	0.92201	1.69041	1.488	1.50387	1.05028	0.613114	0.89863	0.45853	1.95981	4.02418	-2.66095	1.33333	7.26249	3.98889	-50.07	18.2849	70.3301	-7.49612	-0.818564	-19.726	-4.79204	1.44443	1.36937	3.35343	-15.594	3.72459	-6.1656	4.84596	-9.13202	-2.20318	0.557553	1.68875	0.766997	-0.208319	1.00693	0.99448	0.992005	0.981173	0.994434	0.980526
All	49	3	1.04353	0.984618	2.36555	0.214239	0.353388	0.594379	0.653179	1.99111	1.94126	1.50753	1.33784	1.05086	0.608805	0.978709	0.115072	8.50521	1.22702	2.32311	1.10526	0.808216	1.27406	-3.79215	0.482703	0.545635	0.324047	0.631512	0.197028	0.215343	0.193719	-0.405142	0.0116403	-1.07691	-0.0968772	-0.842978	-347.781	0.45579	0.668407	0.941749	1.2117	0.883587	-0.641084	0.986781	1.02575	0.999616	1.05812	0.995866	0.973274
All	50	3	0.969872	0.973953	1.46545	0.414286	0.410713	1.56932	0.57379	0.80744	1.37426	1.25379	1.26451	0.956067	0.461285	0.571029	0.100677	5.67188	1.7384	-0.219984	1.25	0.937731	0.843036	-0.0872885	-0.65193	-0.818543	0.119348	-0.562878	-1.50067	6.07501	-0.535362	-0.101812	-2.60153	-1.25627	1.94154	1.17223	0.735457	2.03241	-0.469861	-0.876864	-1.30363	2.48598	0.617584	1.04925	1.11709	1.0132	1.01661	1.06015	1.00859
Manual	1	4	0.864266	0.980095	1.13244	1.08237	1.06475	1.0048	0.89514	26.0829	0	0	0	1.01232	0.813219	0.993004	0.73838	1.34484	1.67708	-20.6107	1	2.41833	2.16049	0	0	0	0	0	0	0	0	0	0	0	0	0	0	0	0	0	0	0	0	0	0	0	0	0	0
Manual	2	4	0.966141	0.960964	1.37538	0.769098	1.10373	1.44757	1.6377	0.583004	0	0	0	1.0226	0.91114	1.18935	0.443543	2.68148	1.49668	-0.624891	1.25	3.59008	2.88918	1.36239	3.5623	-35.818	10.9089	-2.03001	-0.108597	-0.3761	-0.120758	-0.00621658	2.29766	-0.1777	-3.49233	0.222134	0.151729	0.35864	-1.43044	-0.962121	-1.62618	-4.88897	-0.602251	0.978956	0.979838	0.976807	0.977434	1.02935	0.999142
Manual	3	4	0.927039	0.962753	1.51149	0.48322	0.701173	1.49591	1.43488	0.72505	0	0	0	1.03865	1.00265	1.48054	0.410127	3.60995	1.84038	-1.05531	0.961538	5.72245	4.19454	-0.553577	1.23549	0.608852	1.18081	0.00454406	2.79599	0.0857042	-0.013659	0.0681886	0.0455892	1.13652	-3.16685	-14.3095	-49.793	2.82697	29.3629	0.137911	-0.983972	-0.380788	-0.401426	0.997278	1.0007	0.9908	1.01918	0.998506	0.995325
Manual	4	4	0.991359	1.00527	1.2404	0.691141	0.695257	1.22748	1.46251	0.151158	0	0	0	0.96091	0.994663	0.879813	1.31724	0.667923	0.958055	0.64222	1.08696	0.670596	0.511713	-0.589967	0.983794	-2.54514	3.88516	11.4724	-0.189191	0.0989824	0.184429	-0.486077	-0.307286	-0.237973	0.183897	0.707085	0.506377	0.528224	-13.9446	6.25811	20.4336	2.60918	0.83139	0.977898	0.985049	0.971884	0.979276	0.97876	0.980061
Manual	5	4	0.936861	0.930546	1.24953	1.27364	1.19693	1.1293	1.27521	1.20769	0	0	0	1.06262	0.771232	0.730474	0.555068	1.31601	1.68124	0.0914205	1.13043	5.22069	1.66259	-0.609632	-7.95047	16.3123	21.1513	1.78644	-14.3008	-1.57911	1.42115	0.33057	0.54571	-0.653039	-0.927337	-0.360962	0.175658	0.0991331	0.354686	0.163421	0.511953	0.478778	0.508799	1.05171	1.03895	1.02871	1.02715	1.03319	1.12881
Manual	6	4	0.951571	0.962366	1.524	0.307081	0.271801	1.02242	1.15103	0.722522	0.011558	32.3472	32.798	1.09347	0.835828	1.03626	0.403856	2.56592	0.985861	2.4241	1.05263	1.59667	0.817182	-0.0715827	0.671263	-6.00571	1.8293	3.86912	3.00456	0.815581	0.47079	0.22893	-2.28905	-1.52827	-1.14896	-19.5687	1.73929	1.34426	1.75026	0.190345	-2.65864	-2.1368	-1.46328	0.930031	0.924545	0.942333	0.9416	0.930108	0.949514
Manual	7	4	0.955701	1.01026	1.04907	1.5613	2.62964	1.64154	1.80659	0.533864	0.011134	32.8112	30.8979	1.09219	0.657964	0.503645	0.5411	0.93078	1.25685	-1.79052	0.869565	2.41	2.85593	3.42041	0.366362	0.295534	0.944549	0.0772354	0.118706	0.0460149	-0.267596	0.0150288	0.00322084	-9.7846	1.05521	0.722207	0.742485	0.786059	0.597195	2.21762	0.553361	-5.94056	-7.72192	0.998525	0.987775	0.996108	0.985807	1.07995	0.970189
Manual	8	4	0.9648	1.03018	1.27695	0.414469	0.370249	2.11643	2.12549	1.46091	0.0117006	30.0726	30.9018	1.06962	0.911917	0.810073	0.749375	1.081	0.889173	-0.0913423	1.09091	1.0112	0.728317	-0.646932	-0.61687	-1.72159	-0.664976	-0.393059	-10.0785	-4.83203	2.44694	3.53351	0.280716	-0.0377971	0.566093	0.740721	1.30206	1.26712	-2.34951	4.28375	0.634964	-0.488014	-1.49925	1.00344	0.971889	1.01204	0.96712	0.964902	1.02127
Manual	9	4	0.91751	0.968438	1.14603	0.444655	0.411072	2.05437	2.02506	2.95953	0.00963346	28.5456	27.3877	1.032	0.731005	0.768118	0.560744	1.36982	1.43993	-0.3837	1.5	0.89255	0.548113	0.614938	-0.325259	0.203612	0.714883	0.836195	2.92432	-12.4848	0.493043	0.692418	1.33885	1.64027	1.62821	1.10933	1.02109	1.00862	0.383881	-5.54508	-0.0220132	-2.20786	0.145115	0.996314	1.02341	0.994414	1.00538	0.982088	0.978384
Manual	10	4	0.984394	0.968191	1.40942	0.991403	0.981641	3.00016	2.49705	0.179167	0.0124267	21.555	20.1928	1.01037	0.743491	0.937922	0.346827	2.7043	1.45499	1.55161	0.962963	3.52774	1.85566	3.19662	0.607161	0.522802	-18.8004	1.56154	-0.630558	-2.08918	-0.478807	0.092687	-4.76594	1.81387	0.611151	0.509728	8.51193	-0.821606	-0.563629	1.5228	1.51738	-10.3767	6.05433	0.967977	0.953407	1.00267	0.969967	0.941299	0.967722
Random	11	4	0.880583	1.01248	0.880495	2.16041	3.834	1.24136	2.25142	3.94778	0	0	0	0.952233	1.16464	1.06572	1.84582	0.57737	1.41769	1.44136	0.666667	7.4842	5.27787	-1.02602	2.11682	20.0194	0.393333	0.849887	0.89715	12.2209	1.24107	0.83425	0.726583	-1.93243	0.234844	1.12957	-4.89623	-38.9373	-7.45118	-0.187232	6.98696	4.1396	-0.259066	0.994459	0.956955	0.981077	0.984367	0.945049	1.02342
Random	12	4	0.993635	1.05016	1.37558	1.01427	0.786635	1.70861	1.48187	11.8298	0	0	0	1.07534	0.788853	0.935062	0.68841	1.35829	1.92201	0.471742	1.8125	1.21285	1.24748	1.84523	-1.6436	-38.3227	1.47907	2.57055	3.07165	-53.3496	2.14802	5.67391	-10.2427	11.8	0.6649	0.142824	0.319162	-0.465319	-0.330344	2.08612	-0.532988	0.0127781	0.353248	1.00412	0.983754	1.01534	0.987494	1.05754	1.00648
Random	13	4	1.00524	1.15006	1.24563	0.822021	1.08141	1.44063	1.63235	7.32684	0	0	0	1.03868	0.778957	1.03656	0.305547	3.39247	1.04356	0.195093	1.05882	2.14856	1.93781	-0.061217	3.04017	-0.242801	0.664601	0.170562	1.80099	-0.230465	3.43941	-2.453	-1.11438	-3.73965	-0.13867	-0.2186	-0.245372	-0.428789	-0.781113	1.03607	1.03015	0.928237	0.66429	0.966835	0.995549	0.986477	0.969623	0.995086	1.02051
Random	14	4	0.941684	1.00211	1.14151	1.34623	1.84938	2.78681	4.23596	1.22537	0	0	0	0.993486	1.32241	1.7064	3.35121	0.509188	1.60669	0.0271652	1.125	2.73479	1.2195	3.20581	-20.7637	0.0154012	3.54248	1.99995	2.15924	-1.14869	-10.1813	-2.16827	-1.3942	0.0661675	-0.505649	1.10934	1.04295	0.805895	-6.00139	0.258089	0.127305	0.957181	0.512996	0.959993	0.967642	0.998176	0.971681	0.925084	0.977051
Random	15	4	0.878115	0.993823	1.32303	0.649125	0.679392	2.421	2.93073	0.970253	0	0	0	1.04281	0.957166	0.891166	0.848386	1.05043	1.30563	-1.4295	0.952381	2.16185	0.939508	0.311387	12.6553	4.40917	-4.02364	-0.557287	-0.249101	0.689182	-5.58759	-4.19484	-9.91143	-1.39215	-1.59853	-0.460829	-0.15285	-0.110091	-1.68992	-0.0903197	0.75823	-14.8659	11.2295	0.979314	1.00693	0.995633	0.974812	1.00811	1.03646
Random	16	4	1.01235	1.01033	1.16551	0.850874	0.929566	1.22029	1.17669	3.46127	0.00552136	19.0688	21.4604	1.02475	0.556076	0.711318	1.04891	0.678148	1.06498	0.151508	0.857143	1.66016	4.93572	-0.299694	-0.000552853	-0.338052	-0.428848	-0.0634381	22.2185	22.7619	7.61438	2.41823	4.00202	-0.698712	1.19851	0.695838	0.249556	0.548218	1.38266	-25.0168	1.13092	1.52715	-0.189711	0.986366	0.969893	0.976288	0.971985	0.983629	0.976835
Random	17	4	1.03923	0.897569	1.61629	0.245796	0.229993	1.47508	1.29765	6.75383	0.00720959	31.0181	33.2958	0.932524	0.666617	0.629869	0.296455	2.12467	1.41238	-2.9782	0.793103	7.61484	10.24	2.02468	1.42957	1.08926	1.62548	1.3206	-0.468579	-1.28745	1.14245	1.77967	1.54469	0.0950979	-0.961008	-0.46741	-0.81144	-0.585449	0.76568	1.06626	1.02396	1.0924	1.09756	1.01053	0.994141	0.991689	0.990874	1.00564	1.00009
Random	18	4	1.01037	0.968564	1.49683	0.565196	0.84683	1.31825	1.27713	1.17655	0.00697305	25.2908	25.9064	1.03534	0.824217	0.808209	0.201218	4.01659	1.621	-0.284481	0.733333	19.4275	40.2106	-33.9956	-1.38166	3.93975	1.72959	1.79787	0.263751	-0.450845	0.134801	609.784	0.717438	0.252056	-0.259051	0.674055	0.793374	0.38417	2.68918	-0.0530795	3.39576	-0.173519	2.50381	0.961736	0.9563	0.976125	0.983947	0.985669	1.00636
Random	19	4	0.867973	1.02054	1.2926	0.151718	0.210637	1.83171	1.92288	0.603255	0.00941592	19.4328	19.8876	1.09784	0.53182	0.716933	0.187086	3.83211	1.15025	-0.171553	1.25	1.01003	0.658812	-1.44402	0.0216692	-0.0734035	-0.128869	0.0514603	0.167128	-0.289238	-0.982713	-1.02891	-0.874324	0.478577	4.04203	1716.67	1.09272	0.784054	-2.02674	1.60697	2.26879	-2.7111	-4.3945	1.00363	1.0649	0.992101	1.05745	1.03706	1.01525
Random	20	4	0.958209	1.02454	1.65071	0.53333	0.743505	1.49308	1.69798	0.194333	0.00755755	25.4536	26.8797	1.01597	0.792173	0.971254	0.397699	2.44218	1.74318	-1.63443	1.2	2.20343	0.995783	1.25254	-0.0999742	0.815846	1.38533	-0.310612	0.414879	0.206736	0.500042	2110.52	0.163487	4.16551	0.00950128	-0.364668	-0.222316	-0.397087	0.0684258	0.109975	-0.698819	-0.310789	0.0831031	1.02498	1.0239	1.00645	1.00836	0.921923	1.01142
PE	21	4	0.895094	0.977933	1.51382	0.155079	0.144256	1.87224	2.0701	0.98128	0	0	0	1.06921	0.60939	0.859494	0.279191	3.07852	3.89163	-4.51931	0.961538	144.262	97.8402	-0.141576	0.236398	1.86936	-0.237807	-0.637444	1.01397	0.145584	0.214508	0.0331348	28.7531	-0.0402069	-0.689163	-3.60861	-0.0842863	1.02023	0.306687	0.439465	0.41624	0.523695	0.545311	1.02027	0.985627	1.01029	1.01618	0.975015	0.971286
PE	22	4	0.940406	1.01144	2.09053	0.476581	0.427466	2.91866	2.07515	1.7525	1.87876	1.24374	1.25663	1.16792	0.68405	0.826962	0.717762	1.15214	1.37825	-0.224392	1.29412	1.30211	1.02982	0.292483	0.434464	-0.231536	0.476709	0.484187	0.211276	0.874012	-0.769486	0.296514	0.293938	-20.4323	-0.910442	-1.11763	-2.18422	3.9574	2.42937	-1.11551	-4.49317	-2.0955	-0.270361	0.918198	1.03754	0.974372	1.02526	1.03904	1.03426
PE	23	4	0.94113	0.991594	1.29621	0.693658	1.08791	4.1441	4.3993	4.42197	1.74961	1.41203	1.60469	0.964565	0.821662	0.788094	0.207926	3.79026	2.26804	-0.65229	1.31818	7.96007	1.40612	0.0861884	0.155347	0.519771	0.913551	0.992055	10.7181	0.11161	1.31191	2.95365	0.80359	1.04105	0.764293	0.695544	0.847959	0.70734	-4.2699	3.32174	-0.497459	8.91938	-10.7716	1.01086	1.02694	1.01938	1.01977	1.06695	1.13647
PE	24	4	0.931534	0.993829	1.06564	0.510915	0.409124	1.29702	1.09238	1.38818	1.94917	1.55403	1.69086	0.979704	0.874149	0.878968	1.12935	0.778298	1.39579	-9.36771	1.2	0.218369	0.251316	5.39841	3.38426	1.86805	1.67112	1.44668	9.34043	-5.7002	4.53719	2.02273	4.47896	-2.58496	0.0822844	0.340139	0.551904	0.661417	-1.10858	0.168392	-1.15803	-0.236609	0.353904	1.01467	1.09206	1.00567	1.00166	0.941842	1.0248
PE	25	4	0.847395	0.942479	1.16449	1.10263	1.2833	1.13596	0.692847	0.555433	1.25179	1.25944	1.29548	1.00531	0.637887	1.30938	0.666535	1.96446	2.26193	1.29862	1.29412	0.904967	0.942497	0.694696	0.498117	3.73433	-0.859792	-0.0208596	0.0562792	0.538903	0.750552	1.00199	1.48331	-0.575855	-0.66541	-0.87033	-0.211065	-2.24533	-0.126692	-0.0411107	0.168079	0.171639	0.317122	0.99861	0.992173	0.967322	0.972941	0.965128	0.978354
PE	26	4	0.967835	0.994099	1.17126	0.953365	0.741454	4.37733	4.1423	10.9556	1.59477	1.3964	1.40176	1.01912	1.04793	0.949339	0.732114	1.29671	1.21735	0.86349	0.84	3.75694	2.22153	2.47489	0.549965	-0.179781	0.341592	-2.94322	3.42595	0.0466204	-207.741	-26.1744	1.92649	-0.0845617	27.8839	-4.37026	-1.87526	1.84341	-0.729216	0.768116	4.61546	1.35671	1.128	0.965238	0.998072	0.973327	0.973186	0.973942	0.957133
PE	27	4	0.823119	0.947144	1.34833	1.10666	1.02255	1.04537	0.984287	0.460895	2.88277	1.59939	1.97157	1.05593	0.757611	1.255	0.752249	1.66833	8.54486	3.57558	0.892857	72.0419	32.0343	-1.25454	-0.49315	-3.59651	10.1524	1.04932	0.484514	-0.102607	0.594081	0.586462	-0.0150701	0.306724	0.679193	1.40014	-0.468244	-0.492149	-1.25156	99.3931	-7.32977	-2.72165	-5.06651	1.00203	0.994929	1.00514	0.996099	1.01695	0.984133
PE	28	4	0.967198	0.949119	1.03825	0.556305	0.467116	1.14106	1.19936	0.40146	1.80367	1.34445	1.33761	1.01851	0.567337	0.620481	0.857935	0.723226	1.02147	1.4004	1	0.314308	0.315389	2.26876	-6.00428	-2.5203	0.618032	0.400913	-7.00461	-1.43551	-7.60726	1.7158	0.355879	2.73945	-68.7967	14.443	-121.097	-24.2705	2.40351	3.68584	-1.04763	-1.11239	0.235229	0.944884	0.962984	0.990752	0.991016	0.978836	0.962115
PE	29	4	0.993137	0.98436	1.20671	1.49506	1.57961	1.57053	1.97712	4.24648	1.9582	1.34997	1.33719	1.02704	0.627675	0.419824	0.193064	2.17453	1.37971	-3.82557	1.04	1.05016	0.673479	-2.29354	0.239547	-2.61435	3.29678	1.07101	0.664949	0.334709	0.134981	3.07047	-0.339185	0.227447	-11.2245	-0.0600887	-1.6347	-3.06906	0.459458	0.458421	-0.266517	-0.131388	-0.0359651	0.935815	0.929062	1.00394	1.01999	0.940466	0.956249
PE	30	4	0.955223	1.00394	1.24449	0.995607	1.05555	2.48861	2.44307	7.20606	1.16939	1.36683	1.44092	1.1445	0.55641	1.44073	0.35525	4.05553	4.11428	0.0712737	0.878788	73.3437	18.705	-9.35867e-05	-0.206279	-0.285924	0.0795537	-0.175398	10.8303	-0.491571	-0.387566	4.12941	2.87806	-0.180312	-2.77561	-1.38397	-1.13387	-5.43157	4.00966	0.772326	2.60741	0.406733	1.86801	1.01431	0.881317	0.965141	0.958351	1.01481	0.974496
PEPE	31	4	1.00171	1.0034	1.22346	1.12645	0.982965	2.12399	1.56808	1.43866	1.3574	1.62767	1.3359	0.978233	1.90752	0.993046	1.21317	0.818553	2.05779	3.31226	1.14286	2.79676	1.15896	0	0	0	0	0	0	0	0	0	0	0	0	0	0	0	0	0	0	0	0	0	0	0	0	0	0
PEPE	32	4	0.8203	0.954341	1.30622	1.82669	2.06631	3.50593	3.83022	5.80305	1.65858	1.41402	1.32246	1.14557	0.902043	1.28744	1.7433	0.738509	1.43056	0.137389	0.962963	0.924712	0.80732	0	0	0	0	0	0	0	0	0	0	0	0	0	0	0	0	0	0	0	0	0	0	0	0	0	0
PEPE	33	4	0.986839	1.00168	1.33152	0.823185	0.936623	0.441819	0.391864	3.28422	1.35091	1.53703	1.34848	1.02327	1.12237	0.968018	0.910481	1.06319	2.25354	-29.284	1	19.3392	9.51578	0.337192	-0.0395361	-0.355855	0.971272	1.27303	4.62456	0.267288	0.941744	0.678596	1.27858	0.343373	0.0760776	0.286241	0.395229	0.231002	-0.894069	0.427318	0.273064	0.256302	0.155152	0.979157	0.985694	0.988161	0.987501	0.953009	0.982048
PEPE	34	4	0.983125	1.00533	1.39248	1.10014	1.81614	1.33611	1.41535	0.248082	1.54124	1.58576	1.53856	1.11893	11.2195	3.25498	21.8552	0.148934	2.55824	-8.07703	0.833333	7.92611	4.77418	36.7919	1.18805	1.6003	-0.578833	72.7388	3.21188	-0.294764	0.441116	2.10769	9.93511	-0.039258	0.619893	0.448566	0.312531	-0.0547061	-2.92036	1.47556	-4.68749	2.26959	1.77352	0.98493	0.977633	0.974828	0.973623	0.988559	1.05586
PEPE	35	4	1.01117	0.961185	1.32331	0.829858	1.44147	2.37269	2.2533	3.76956	1.80174	1.34639	1.50148	1.01373	0.777906	0.995571	0.322655	3.08556	2.70764	-0.216857	1.03846	12.1369	4.96744	-0.68858	-0.162384	0.195881	-0.752747	-0.296511	5.29329	38.3723	2.12007	1.09846	0.613115	1.61882	5.47343	0.378604	-1.82203	-6.18045	-1.57618	3.91718	2.26267	-1.33879	0.680862	1.0275	1.04156	0.986932	0.987993	1.01603	1.06602
PEPE	36	4	0.988231	0.971104	1.15063	0.228197	0.232237	1.77911	1.16578	3.05962	2.35332	1.46754	1.43501	1.08067	0.732051	0.683071	0.639213	1.06861	2.09115	-1.03491	1.18182	5.03649	2.34445	-0.433397	-0.463576	-0.139906	-0.30381	0.0341873	1.88362	-0.223927	0.294926	-0.749178	0.787589	1.16062	-0.118107	0.155088	0.11518	0.206008	11.4295	-0.0421144	-0.0770224	-0.167792	-0.0625634	0.987978	0.966961	0.98664	0.988	0.976484	0.995148
PEPE	37	4	0.921266	0.952872	1.16946	0.629709	0.644254	0.73412	0.651317	0.660384	2.4445	1.42204	1.24832	1.03237	0.5641	0.429404	0.450862	0.952405	1.55652	-6.59552	1.61111	0.814628	0.550234	0.784269	-0.159662	0.141978	1.40727	0.385075	-3.6321	-0.813924	-0.306268	-0.290423	0.0234376	0.117256	-0.838371	-0.512213	-0.627595	-0.978471	-1.25551	-2.40023	0.638065	-0.137691	0.362895	1.00378	1.00536	1.01578	0.999872	1.00015	0.970733
PEPE	38	4	0.980226	1.00075	1.16044	0.659435	0.494421	1.22107	1.23415	0.656895	1.57639	1.27478	1.23896	1.00126	1.1593	1.20312	0.706774	1.70227	1.84362	-0.197655	0.677419	9.68732	9.99472	0.837111	0.389769	0.162701	1.58456	0.487255	0.64965	-2.27735	2.09308	-0.580487	0.0945473	0.947834	3.47	3.32722	0.641939	0.731006	20.1431	7.67993	1.78505	1.12608	1.30492	0.936034	0.928926	0.981841	0.972468	0.963749	0.959227
PEPE	39	4	0.979761	0.981016	1.46784	0.378206	0.44373	1.25738	0.871757	0.623033	1.20343	1.34828	1.38953	1.02188	0.723539	1.03488	0.632315	1.63666	1.8689	-1.63914	0.75	28.5972	20.2476	1.21116	1.16536	0.583956	0.913949	1.09936	-0.39918	5.79497	-25.7922	-69.3696	-6.63649	-0.519485	1.33954	0.453805	-1.71786	-2.59272	0.201204	8.01849	0.750385	0.31151	0.0192273	1.01477	0.996732	1.00109	0.980832	1.01114	1.02334
PEPE	40	4	1.02737	1.02308	1.29412	1.25394	1.58436	0.613606	0.849305	0.489115	2.04483	1.56408	1.62708	1.04634	0.654174	1.17073	0.30621	3.8233	1.70998	-0.441114	1	7.82985	3.33868	0.796289	0.235658	0.828651	1.93238	1.40974	-1.02899	1.96865	27.0573	-1.72562	-1.64997	-2.34017	-2.70071	1.17748	1.16249	1.09894	0.333094	-3.64171	-1.31532	-1.92165	-1.81014	0.946239	0.955821	0.9784	0.925207	0.961057	1.0003
All	41	4	0.903348	0.955687	1.39577	0.523003	0.494664	3.11907	3.48391	15.0816	2.27346	1.84928	1.95859	1.1975	0.706635	1.21505	0.6664	1.82331	2.40711	0.450857	1.28571	35.5013	11.3775	0.988527	-0.190321	0.339613	3.33267	1.13525	1.50335	-0.45247	0.248269	0.96668	-1.12861	16.8827	3.99287	2.09959	3.40474	3.61399	-6.4592	-0.860854	1.90977	1.1102	1.92035	1.01581	0.976394	0.985444	0.991749	0.967104	0.964603
All	42	4	1.00638	0.97103	1.36836	0.447363	0.348616	1.75124	1.46973	4.72198	0.852394	1.42092	1.85673	1.01622	1.09531	1.1774	0.722614	1.62937	1.60578	-356.713	1.32	1.35183	0.972865	1.19011	24.2317	-17.9148	1.51084	165.171	-0.279519	-0.27022	0.356031	-0.276608	-0.73996	2.37249	0.0500651	0.579321	0.643172	0.767697	-1.28796	2.07803	2.52009	3.5621	2.98868	1.02595	1.02208	1.03241	1.04842	1.05399	1.0527
All	43	4	1.00497	0.98861	1.16066	1.00256	0.822097	2.19855	3.92227	1.36783	2.55488	1.10874	1.30349	1.12383	0.403354	1.13193	0.917238	1.23406	2.06052	0.451567	1.625	4.00653	1.57846	-1.70512	5.60867	2.83859	-1.79369	0.686609	4.36255	2.63695	1.05822	1.65051	1.38599	-0.268599	0.403666	3.81069	1.72845	1.38085	0.580961	-0.803759	-0.156702	-0.0624154	0.0332058	0.905249	0.910011	0.930837	0.917761	0.899781	0.872828
All	44	4	1.01168	0.996987	1.26272	1.24505	1.10125	1.28691	1.67525	8.00905	2.29578	1.21206	1.25485	0.967082	1.02266	0.896536	0.736615	1.2171	1.71134	-6.64071	1.18182	1.72217	1.21856	3.3801	-0.286885	-10.2282	4.70351	0.487446	-0.891793	-0.161745	0.413527	0.329558	0.0336386	-0.245033	-0.0059922	-1.24515	43.5929	-1.51483	-0.325605	1.00971	1.76858	0.810084	0.937683	0.971943	0.977462	0.993245	0.989972	0.997954	0.972949
All	45	4	0.908447	0.995061	1.22876	0.478579	0.599351	0.925178	0.934824	0.179573	1.62796	1.32553	1.37214	1.01772	0.936336	1.04796	0.407424	2.57216	0.8795	-1.62764	0.666667	12.6827	13.1959	-1.69135	0.814574	1.63946	2.36201	3.31914	16.0835	-3.84	-7.90682	-0.259294	-0.609353	-1.90757	0.126649	-0.650595	-0.277733	0.209871	2.45366	-1.42891	0.0879533	2.3446	-0.320097	0.935287	0.942802	0.988672	0.982361	0.982935	0.991458
All	46	4	0.975143	1.02887	1.21686	2.0834	2.37874	1.60381	3.62646	0.561684	1.74935	1.27287	1.24711	1.04277	0.605315	1.34659	1.11898	1.20341	1.60766	-0.406976	0.961538	10.0479	3.25439	-0.0657619	2.81416	-0.368192	-0.181823	0.732628	-3.3176	-3.59783	-10.4163	9.53725	-3.93702	-0.294053	-0.330982	-0.00383887	-0.0344553	0.130834	0.269487	2.48618	-0.544353	0.364505	0.130237	1.00789	1.01158	1.0042	0.998496	0.984116	1.01995
All	47	4	0.967668	1.01258	2.11373	0.738337	0.813283	0.873284	0.799666	5.42484	1.45225	1.18599	1.23118	1.0401	0.89569	0.945641	0.451627	2.09385	1.16654	-0.857666	1.26316	0.664691	1.04973	-106.499	1.03887	0.951869	0.671442	1.63195	0.126844	1.44363	3.75049	1.54281	0.54725	-0.248251	-0.236988	-0.028614	0.116375	0.129779	-1.84267	-6.66765	5.02597	4.19112	1.1562	1.01708	1.00039	1.01779	1.02824	0.98143	1.02775
All	48	4	1.01261	0.927498	1.35709	0.532593	0.763975	1.19754	1.38182	1.07257	2.04689	1.44842	1.44152	1.05898	0.823833	0.834415	0.337498	2.47236	4.19161	-0.620925	1.28571	9.14386	4.46948	26.4102	-13.1333	11.8991	3.5401	1.23615	3.81379	-1.22409	0.483046	0.806379	1.06496	-6.26407	-0.576246	0.176196	1.7988	-1.06115	-2.06374	0.983667	1.40304	1.24734	1.0174	0.991837	0.985176	0.988864	0.981549	0.989559	0.965538
All	49	4	1.04474	0.982537	2.33411	0.201514	0.324512	0.504029	0.555918	0.639483	1.96697	1.52757	1.33567	1.036	0.489177	0.888457	0.10352	8.58251	1.22693	0.358765	0.894737	0.550409	0.781381	1.64631	0.0405578	0.0914479	0.553287	0.857172	1.37954e-05	0.516369	0.0994238	-0.184708	0.614776	-2.74595	1.79834	0.276476	-139.639	-0.139165	0.447935	0.721434	-1.40637	-0.770556	-0.270483	1.01306	1.06271	1.01047	1.06075	0.999218	0.986763
All	50	4	0.99332	1.01211	1.3307	0.641659	0.584717	1.49738	0.55945	1.40677	1.45314	1.25885	1.24508	0.985443	0.611119	0.889759	0.131277	6.77771	2.17278	2.93373	1.35	1.90519	1.09079	-0.505523	-1.44236	-0.332242	-0.278009	-0.728985	-1.19265	-1.92988	-2.5784	1.27052	0.202307	-1.68358	3.05086	1.05682	1.68517	2.56163	0.46164	-0.310383	-0.85961	0.980601	-0.768235	1.04084	1.09946	1.01273	1.01394	1.04828	0.997999
Manual	1	5	0.874317	0.999212	1.17806	0.945304	1.13393	0.772698	0.77515	5.24128	0	0	0	1.01984	0.835297	1.12034	0.539	2.07855	1.76282	3.05686	1.15	4.23571	2.21942	0	0	0	0	0	0	0	0	0	0	0	0	0	0	0	0	0	0	0	0	0	0	0	0	0	0
Manual	2	5	0.93686	0.975548	1.18062	1.18022	2.03728	1.78031	1.91683	4.24012	0	0	0	1.02031	0.993205	1.66125	0.716259	2.31934	1.43857	-1.44201	1.05	4.00018	2.43819	0.0667931	1.70775	-18.2495	-4.26922	2.07381	-0.182871	-0.375594	0.540564	0.000911948	0.493051	-0.107892	5.25695	2.31713	0.645905	0.529082	-0.67915	0.572912	-2.61178	-4.07689	1.80496	0.987144	0.998413	0.981422	0.982969	1.03177	0.995474
Manual	3	5	0.929691	1.03083	1.52482	0.312331	0.510472	1.56333	1.51527	0.224085	0	0	0	1.04488	0.730236	1.50944	0.317041	4.76104	1.98112	3.7709	0.923077	6.62432	7.08427	-0.0589181	-0.9885	0.174234	0.208301	-0.538084	-0.181249	0.0653483	0.0856881	-0.0541699	-0.0334535	5.51378	0.449558	-1.4179	-23.3297	2.1994	24.9418	1.03644	0.141538	-0.342412	0.670514	0.992105	0.993325	0.984362	1.01041	0.988242	0.996201
Manual	4	5	0.983563	0.996893	1.19627	0.738383	0.843198	1.21818	1.28995	0.192039	0	0	0	0.928343	1.2567	0.887215	1.53713	0.57719	0.60741	1.39787	1.21739	0.0897047	0.0793602	0.069724	0.0911422	1.2323	-1.48335	-5.59083	0.322963	-0.405398	1.4291	0.190567	-0.035475	-0.366363	0.094464	-0.794229	-0.377902	-0.722521	-32.3454	6.07444	19.6033	2.82686	1.18945	0.989347	0.975773	0.983355	0.960354	1.05258	0.946573
Manual	5	5	0.9111	0.956058	1.28633	1.0737	1.00115	1.54417	1.92018	0.635409	0	0	0	1.06071	0.877134	0.868547	0.440637	1.97112	1.72681	-1.00554	1.08696	3.96045	1.85015	12.3421	19.5188	-25.7005	-1.73389	-0.611806	-3.33308	1.89228	0.845916	2.02637	1.38324	-1.87525	-2.26487	-0.755962	-0.356074	-0.269109	0.00250729	0.507264	0.547209	0.608411	0.655933	1.02842	1.00736	1.00835	1.01489	1.0136	1.10563
Manual	6	5	0.933285	0.970608	1.51649	0.354284	0.374399	1.06114	1.24281	0.489689	0.00881761	32.5313	32.9732	1.14829	0.561486	1.27416	0.295414	4.31312	0.936306	1.54721	1.15789	1.37587	1.05643	0.530874	0.767025	-6.53547	-0.0701765	0.196826	2.40068	4.07288	1.36026	-3.99196	-20.7551	-0.42892	-0.068127	-10.372	1.64235	1.36997	3.17944	0.272188	-1.02081	-0.689678	-0.501918	0.919425	0.922229	0.939445	0.939783	0.908577	0.893353
Manual	7	5	0.954155	1.00627	1.10088	1.28307	1.53805	1.78636	2.08469	1.24106	0.0131607	33.2708	31.2267	1.10847	0.740865	0.719141	0.700928	1.02598	1.32124	5.46711	0.913043	1.59356	2.16096	-0.244718	-0.467287	-0.904179	0.0552631	-0.279096	-0.0184596	-0.0859659	-0.0609659	-0.0614098	-0.095639	-18.3265	1.02779	0.920793	0.889075	0.756022	0.683275	0.394948	0.379804	-0.166587	-3.02862	1.01929	1.02411	1.01928	1.01301	1.06487	0.965253
Manual	8	5	0.968239	0.96341	1.43112	0.392993	0.30602	1.04719	1.15931	0.440858	0.0133723	30.4162	31.664	1.15147	1.05512	1.20158	0.997842	1.20417	0.925078	0.392283	1.22727	1.07296	0.620428	-1.20976	0.220351	1.338	1.42171	2.21145	6.67384	3.76841	-1.08149	-1.95044	-1.06648	0.019148	1.53492	0.285962	0.884979	1.00167	0.240139	2.03532	0.0196927	-0.440925	0.326698	0.992849	0.958931	1.00456	0.970704	0.966655	1.01702
Manual	9	5	0.885619	0.985971	1.17732	0.547466	0.509989	2.29626	2.12405	6.14876	0.00884494	30.025	29.2297	1.09063	0.640173	0.859948	0.454025	1.89406	1.55236	1.34393	1.66667	0.987919	0.565623	1.27992	0.698163	0.759237	0.63922	0.572463	3.40416	11.1132	0.0979775	-0.302199	3.98372	-1.34733	0.637314	0.864034	1.00078	1.01132	-0.120142	-6.23406	0.085353	6.43159	2.14612	1.00453	1.0246	0.995663	1.00474	0.971541	0.893171
Manual	10	5	1.00846	1.00486	1.29977	2.50691	2.48026	1.88054	1.4717	3.47002	0.0126992	21	19.8007	0.997171	0.871542	1.17771	0.355708	3.31091	1.40297	1.95963	0.888889	1.4914	1.32582	3.08387	0.564071	-0.00821151	-183.207	-1.80554	0.129373	2.3295	0.625323	0.812822	-1.29846	-0.239063	1.02231	0.43704	5.46315	0.569619	-0.334418	-5.81223	1.19649	-6.63885	8.29362	0.955616	0.956169	0.994917	0.975169	0.961872	0.955889
Random	11	5	0.883371	1.0046	0.893392	2.63127	4.16235	1.30496	2.11611	8.64971	0	0	0	0.955571	1.4147	1.1234	2.17559	0.516364	1.26928	1.59982	0.851852	2.90812	2.73111	-0.315511	-0.344651	-10.9975	-0.115624	-0.694489	1.22366	39.7102	1.17711	0.815337	1.10975	10.8014	15.5798	1.04962	0.070272	-33.5646	0.0790751	0.71332	7.8641	1.8104	-0.00666734	0.99221	0.933486	0.966053	0.978025	0.923751	1.00668
Random	12	5	0.981915	1.03533	1.27517	1.0152	0.87238	1.80341	2.06615	32.4059	0	0	0	1.02698	1.02517	1.13684	1.19902	0.948147	1.99189	1.47104	1.6875	1.19272	1.02794	-0.725018	10.2226	203.237	-4.51074	-7.14255	5.2143	-76.3293	3.96446	6.82668	-11.743	13.6403	0.453205	0.1676	-0.659145	-1.14897	5.37622	2.17651	1.20056	1.71455	0.457441	0.979081	0.984141	1.01287	0.968132	1.08928	0.985312
Random	13	5	1.04933	1.06708	1.15155	2.3735	2.40167	1.38265	1.43143	1.88416	0	0	0	1.02534	0.996349	1.35991	0.615015	2.21117	1.03408	1.39954	1.47059	1.28458	1.83692	-1.66776	1.60291	-0.55196	-1.18611	0.0310799	0.663772	0.249945	2.98181	-0.677145	-1.15722	5.85072	0.263421	1.41941	1.64908	1.51447	-0.537419	-0.350754	0.428708	0.12485	0.359231	0.952647	0.979627	0.974146	0.969072	0.998486	1.00475
Random	14	5	0.932887	1.00337	1.01834	0.710167	0.87777	2.8207	4.41536	3.43408	0	0	0	0.992209	1.06906	1.65686	1.86457	0.888602	1.56018	0.186477	1.1875	0.964588	0.422237	-5.23293	74.5878	-9.91482	-11.3889	-6.46625	-4.36245	-0.539511	3.79103	0.560568	-0.635231	2.70228	0.876536	-0.849077	0.104199	0.836075	0.393154	-0.486468	0.0461487	-1.72992	-1.84798	0.963553	0.971849	1.00994	0.990277	0.943582	0.915185
Random	15	5	0.879593	1.00599	1.53411	0.683803	0.685451	2.40028	2.81672	3.11279	0	0	0	1.0388	0.907922	0.751233	0.579319	1.29675	1.48315	-1.41252	1.09524	3.37156	1.01569	1.0958	4.67817	2.75361	-1.04485	-0.483122	0.0196366	0.205087	-1.8555	-0.046963	-1.75533	1.14401	1.59847	0.781154	0.724144	0.731574	2.45118	-1.16187	0.319561	-8.59453	2.31126	0.976199	0.994331	0.975579	0.955429	0.976104	0.996921
Random	16	5	1.03482	1.00524	0.921948	1.35266	1.48055	1.66626	1.66532	3.11028	0.00588924	18.9679	19.7358	1.04718	0.939955	1.22887	1.55317	0.791196	1.67547	1.96694	0.892857	3.79353	11.9797	0.944845	0.912623	0.402025	-0.123368	0.282607	36.2276	9.85954	6.40801	0.322076	2.75991	-1.01558	1.39647	0.967453	0.77573	1.09032	-3.45369	-25.5772	-2.90427	2.22271	0.323413	0.959724	0.958942	0.970133	0.97111	0.962128	1.01641
Random	17	5	0.992487	0.908139	1.42318	0.556399	0.631819	0.886052	0.799215	0.976359	0.00649378	29.8285	31.8933	0.896609	0.904667	0.794205	0.703452	1.12901	1.15135	-7.52043	1	0.692773	0.795223	1.83232	1.91368	1.41169	1.92014	1.56344	0.5025	0.0613902	1.84683	-3.11634	-2.51773	1.01249	1.69311	0.658583	1.28831	0.854634	0.169773	1.09419	0.901529	0.959506	0.921181	1.00813	0.974713	0.992451	0.993254	0.9786	0.990927
Random	18	5	0.991179	0.977337	1.62481	0.489544	0.677462	0.969554	1.13198	0.218526	0.0074391	25.7742	26.4558	1.01197	0.628833	0.999364	0.240401	4.15707	1.40379	0.455081	0.833333	6.52063	12.4295	-5.72361	0.0829919	0.221426	0.851681	0.628571	-0.0566168	-1.18485	0.0573088	189.105	0.763146	1.18029	0.11475	5.97697	0.576384	0.0147975	-0.103851	0.404946	-8.02977	-0.166056	0.257345	0.961364	0.97339	0.983512	0.990715	0.950992	0.994265
Random	19	5	0.876663	1.00966	1.32187	0.154311	0.182987	1.28709	1.30145	0.301323	0.00982094	19.2669	20.1565	1.07715	0.323315	0.808315	0.179813	4.4953	1.1142	-0.230454	1.15	0.98	0.66831	0.0898581	1.65765	1.40086	1.46626	1.25141	0.117642	-0.176446	-0.847588	-0.42221	-0.450363	0.451479	3.36528	2323.98	1.32138	1.10518	-0.38898	-3.62593	0.687425	-0.662853	-1.51264	0.995472	0.992455	0.994365	1.04797	1.01689	0.99932
Random	20	5	0.977119	1.01756	1.63572	0.457303	0.58159	1.1008	1.23743	1.23764	0.007018	25.4715	26.852	1.02807	0.589052	0.662148	0.344685	1.92102	1.72742	0.0439479	1.12	1.99876	0.911946	1.00502	-0.779664	-17.2964	-1.2533	0.796581	-6.1328	-0.675943	1.56129	6348.33	-2.05656	0.608584	0.0488428	-0.0888805	-0.0820789	0.00739562	0.196781	-0.0117576	-0.439804	0.139485	0.0359265	1.0304	1.01538	1.00529	1.00407	0.944384	1.01318
PE	21	5	0.888956	0.986505	1.51725	0.411968	0.342391	1.655	1.67687	2.667	0	0	0	1.16364	0.897134	1.20796	0.346559	3.4856	4.26058	-5.40501	1.03846	213.482	139.472	1.67344	0.486298	-0.460399	0.646499	-0.320333	-1.68616	-3.28903	-1.73755	-0.648174	-8.31467	0.63899	0.261094	4.60978	0.532403	-0.334524	0.373333	0.525767	0.331561	0.473574	0.402645	1.01231	0.981907	1.00605	1.00965	0.969189	0.986854
PE	22	5	0.883169	1.00515	1.8994	0.471114	0.394432	1.87646	1.65472	1.54484	1.64534	1.19564	1.20106	1.24137	0.709097	0.945823	0.821085	1.15192	1.37479	-3.64705	1.11765	0.888743	0.82019	0.204682	0.526475	0.407597	0.430243	0.645724	0.540049	0.635367	1.5706	0.24233	0.545592	-22.6499	-1.20578	-1.53851	-2.27316	5.35555	-0.790576	0.160632	-0.466344	0.414491	-0.491254	0.914838	1.0131	0.963404	1.00547	1.02666	1.00872
PE	23	5	0.954607	1.00876	1.28374	1.07202	1.34644	3.52618	3.63821	2.65385	1.76251	1.35736	1.57482	0.96587	0.688104	0.801382	0.147872	5.41942	2.34412	-0.0277666	1.40909	5.991	1.53878	-0.0869638	-0.0835227	0.0106349	-0.02932	0.126681	-5.89084	2.75137	1.44402	2.98435	-0.338428	0.0121338	0.365755	0.635974	0.789094	0.45141	-0.920691	5.22389	-2.26749	9.9649	-11.4401	1.03871	1.03644	1.02232	1.01692	1.06678	1.18162
PE	24	5	0.933588	0.990656	1.08551	0.40345	0.305642	1.28543	1.044	1.83158	1.80419	1.57206	1.70933	0.998343	0.624895	1.0157	0.686599	1.47932	1.35516	-1.09649	1.05	0.174983	0.154223	3.80964	2.86065	1.59406	1.21114	1.24811	-7.10914	-4.76085	1.09466	4.03028	1.9037	0.114906	-0.293706	-0.279943	-0.440466	-0.572749	-0.833839	0.133118	-0.447323	-0.498595	1.22051	1.0208	1.10419	1.01671	0.999416	0.973454	1.04639
PE	25	5	0.823267	0.947548	1.32347	1.03633	0.761928	1.17025	0.691934	1.83934	1.27722	1.22966	1.25927	1.07604	0.665959	1.50876	0.668953	2.25541	2.33082	-1.74718	0.823529	0.566365	0.61503	0.783967	1.71782	15.8946	0.0967576	-0.459964	0.255919	0.377458	0.529168	0.88697	1.10499	-1.03473	-0.403037	-1.06605	-0.105016	10.3077	1.9836	-1.29595	-0.521138	0.00760387	0.288041	0.974856	0.962452	0.944366	0.941563	0.955153	0.962317
PE	26	5	0.964515	0.998336	1.20379	1.05687	1.47859	3.62681	4.01253	23.6682	1.72842	1.36525	1.35736	1.04993	0.909491	1.35073	0.444902	3.03601	1.24262	-0.504691	0.84	3.45885	2.11723	-3.32803	-1.00723	-1.6439	5.04664	-5.82262	-1.21978	0.880835	-93.7687	-29.5742	-0.571092	-3.07247	60.9165	20.3908	25.0798	-5.22748	-0.868255	4.85189	15.5565	1.10852	0.957767	0.961852	0.984263	0.975428	0.981705	0.979146	0.955238
PE	27	5	0.806861	0.952165	1.38574	0.578225	0.600676	1.0487	1.00959	0.224857	2.68975	1.5775	1.84188	1.05769	0.741231	0.911209	0.607903	1.49894	8.46435	-7.39118	0.857143	85.6703	35.9906	1.33095	-0.0658201	-1.02259	15.1083	0.170261	-0.831628	-0.747344	0.354497	0.325243	-0.113382	-0.116677	0.440495	-1.0607	-0.366216	-0.30682	0.936717	77.8574	-5.05671	-1.20406	-3.24859	1.00166	0.999492	0.996683	0.996914	0.997994	0.983817
PE	28	5	0.945032	0.890438	0.925255	0.604635	0.388317	0.849153	0.886371	0.026152	1.92003	1.37789	1.34614	0.974832	0.712591	0.517895	1.42148	0.364334	1.11491	0.514048	1.10526	0.8237	0.831885	-0.228511	-11.9	0.3328	0.119995	0.168675	4.93013	-0.514134	-5.46032	-0.00818026	0.228365	0.658724	-48.7513	13.3972	-121.764	-23.9405	-1.26401	-2.61217	-2.421	1.87791	0.534825	0.948063	0.972847	0.986628	0.99041	0.984091	0.978311
PE	29	5	0.963395	1.0211	1.21455	1.11872	1.23752	1.6814	2.09865	4.66994	1.9139	1.37065	1.35736	1.0545	0.679655	0.669272	0.665718	1.00534	1.35519	-1.54182	1.04	0.931649	0.577192	-1.75635	0.664113	-0.783332	6.30075	1.53697	-0.275762	0.876974	-0.192321	2.77756	0.586668	-1.07859	5.29098	0.326041	-1.69172	-2.82151	0.48861	0.596171	-0.00978067	-0.330885	-0.421404	0.951955	0.931126	1.00832	1.0062	0.93973	0.93897
PE	30	5	0.966855	0.98206	1.22282	1.9068	1.74747	3.90183	3.50422	2.99841	0.984981	1.37977	1.44607	1.16132	0.791252	1.82899	0.427404	4.27931	4.78429	1.49661	0.69697	130.66	31.7283	-0.394624	0.475519	0.123075	0.155553	0.0327875	9.49644	-3.02358	-2.89921	7.07053	7.13285	-0.466226	-1.60938	-0.638089	-1.90714	0.337338	5.6936	0.75224	1.91273	0.400228	-2.61066	1.01428	0.880848	0.934195	0.943745	1.02325	1.0106
PEPE	31	5	1.01018	0.987004	1.22708	1.06345	0.982965	2.19914	1.49267	0.544109	1.36663	1.6625	1.35632	0.97901	3.02425	1.28204	5.86974	0.218416	2.28057	-1.18103	1.2381	6.66341	2.21341	0	0	0	0	0	0	0	0	0	0	0	0	0	0	0	0	0	0	0	0	0	0	0	0	0	0
PEPE	32	5	0.80054	0.963351	1.05851	1.98782	1.88518	2.82493	3.16532	4.82893	1.65615	1.38783	1.30292	1.1521	0.916695	1.27454	1.79104	0.711621	1.47048	-1.33527	0.925926	0.808024	0.594271	0	0	0	0	0	0	0	0	0	0	0	0	0	0	0	0	0	0	0	0	0	0	0	0	0	0
PEPE	33	5	0.988961	0.999151	1.28871	1.21708	0.973818	0.943457	0.862096	18.3612	1.46632	1.56422	1.35552	1.01351	1.69029	1.02681	0.89243	1.15058	2.39474	-16.2933	1.03448	20.8276	7.96437	-0.058194	-0.0232709	0.767901	0.7616	0.760456	-1.11887	-0.524913	1.2114	1.18396	1.64577	-1.07595	0.179455	0.692386	0.638055	0.294826	-0.0800439	0.579449	0.441612	0.413959	0.291417	0.99334	0.995911	0.984565	0.99475	0.959537	0.984044
PEPE	34	5	0.984602	1.02514	1.36403	1.61489	2.87353	1.12535	1.14136	5.7782	1.35518	1.6079	1.53128	1.12017	1.78311	1.61998	7.86824	0.205888	2.76245	-9.97237	0.916667	7.75628	4.85674	7.28362	1.9989	3.71958	0.721114	-76.7668	-6.12568	0.950689	0.791864	1.928	6.62423	0.113455	0.192487	0.268605	0.0433241	0.448584	-2.00676	0.462642	-5.78593	1.95293	2.39811	0.98183	0.987839	0.976689	0.972298	0.985759	1.06327
PEPE	35	5	1.01287	0.96467	1.30214	0.49491	0.977646	1.82321	1.7312	6.31967	1.83432	1.32353	1.47546	1.05082	0.780501	1.00957	0.33139	3.04647	2.77461	-0.40389	0.807692	13.0281	4.83067	-3.32398	-1.6934	-0.842471	-3.24948	-3.79985	-4.73557	12.4711	0.463335	-0.0899032	0.515188	1.02873	4.82052	0.531985	-0.712636	-5.80162	-1.41424	4.85813	0.12106	0.589498	-0.228758	1.02912	1.0366	0.987294	0.984859	1.02659	1.08017
PEPE	36	5	0.986938	0.986413	1.14295	0.256587	0.236944	1.70551	1.11163	5.43988	2.32247	1.42391	1.40122	1.05402	0.703699	0.600739	0.58988	1.01841	2.01771	1.33865	1.31818	3.00162	1.56789	-1.62721	1.27572	-0.102159	0.0256833	-0.0668246	0.62583	0.367827	0.49878	1.10519	0.0924104	0.523164	0.53612	0.242471	0.139118	0.177292	12.9367	-0.084482	-0.385805	-0.162356	-0.0253923	0.992251	0.977739	0.987129	0.990052	0.980063	0.994106
PEPE	37	5	0.889153	0.956812	1.18275	0.976916	0.969267	0.709315	0.629595	0.263485	2.23609	1.42727	1.2304	1.03636	0.706557	0.53568	0.690818	0.775428	1.55906	-5.05464	1.44444	0.731905	0.439207	3.71112	1.7544	1.79791	2.18081	1.20568	-3.31346	0.42577	-0.0710051	-0.100188	-0.0235014	2.07717	1.8829	2.28589	2.86134	3.8595	-3.21229	-3.36227	0.165477	0.0813343	0.283484	0.975861	1.00296	1.01721	1.00921	1.01465	0.979412
PEPE	38	5	0.968075	1.01557	1.22767	0.873379	0.747527	1.08062	1.22989	0.0608482	1.51644	1.30122	1.28018	0.991839	0.940334	0.902718	0.421681	2.14076	1.96872	0.037536	0.709677	8.03115	7.67792	0.54423	-0.144777	-3.86511	1.21566	1.70074	-2.87422	-1.71803	-1.08294	0.401691	0.463051	-2.68813	6.2773	1.65213	0.410512	0.18179	14.9659	6.72976	1.75977	1.55115	1.63496	0.928244	0.915433	0.960332	0.95493	0.922672	0.934496
PEPE	39	5	0.964505	0.981358	1.413	0.542051	0.554455	1.17736	0.826157	0.1431	1.292	1.36016	1.389	1.00784	0.603071	1.00875	0.698729	1.4437	2.22279	9.98944	0.71875	40.5927	36.9843	0.0114478	0.0428371	-0.0180663	-0.121618	-0.255394	-0.389872	-0.740778	-0.183007	-0.471685	0.228404	0.231318	0.184996	0.0626876	-0.249397	-0.309254	-0.0133384	0.119558	-0.0285703	-0.11236	-0.02737	0.978182	0.969457	0.960294	0.952196	0.96569	0.979039
PEPE	40	5	1.03242	1.02259	1.22831	1.37136	1.73261	0.611424	0.788905	1.52509	2.34187	1.4817	1.52031	1.01931	0.679399	1.05621	0.424442	2.48847	1.595	0.127519	1.04	3.69255	2.27766	1.10826	0.230214	1.15024	4.45843	3.65643	-0.492362	4.66197	15.1542	0.154358	-2.86155	-0.472278	1.27289	-0.493195	-0.0741341	0.627861	1.49785	3.12996	3.3295	-1.58056	3.80843	0.952527	0.950648	0.969975	0.910629	0.955992	1.00104
All	41	5	0.864729	0.936885	1.44158	0.487675	0.452006	3.44617	9.76381	0.828811	2.27444	1.87975	1.95946	1.17963	0.675802	1.31772	1.06411	1.23834	2.54071	0.0138983	1.47619	27.9961	10.5027	1.07721	1.04323	0.374908	2.98175	0.39921	-2.03661	-0.364338	0.837952	-1.11546	-9.56447	-66.0427	9.72814	2.45207	3.23116	3.11415	1.1131	2.13362	-3.04562	-0.0532364	3.5607	1.00881	0.981689	0.98281	0.995111	0.972966	0.982411
All	42	5	0.999449	0.94898	1.37687	0.4526	0.429859	1.35501	1.26959	3.66677	0.885224	1.43334	1.8901	1.02614	0.942658	1.25558	0.627444	2.0011	1.57157	8.22843	1	1.79696	0.923884	-2.27012	-0.697737	-29.17	1.61153	160.157	-0.687403	-1.08779	-0.033095	-0.0530989	0.581522	0.371345	0.757186	0.457157	1.15942	1.25411	-0.645074	1.7448	2.42837	2.22698	1.40395	1.03317	1.09494	1.02506	1.04539	1.07276	1.03203
All	43	5	0.997704	0.9792	1.24988	0.863845	0.958678	2.37337	2.53519	36.3884	2.92421	1.06507	1.19232	1.16053	0.570669	1.28915	0.971483	1.327	2.22495	0.0845398	1.8125	4.41766	1.69522	-0.231756	7.57632	2.41045	-2.92883	1.71912	0.744766	3.33373	0.509634	0.245989	-0.286123	-2.91059	0.0398045	-0.405311	0.193267	-0.602332	0.620342	-0.568566	-0.230589	-0.324962	-0.0173657	0.882989	0.864643	0.905571	0.904852	0.898573	0.871907
All	44	5	0.998506	0.984115	1.23616	1.28424	1.19132	1.25109	1.80532	7.74306	2.44794	1.32657	1.37642	1.01265	0.554433	0.896996	0.540898	1.65835	1.85546	-9.48283	1.31818	1.8383	1.1332	-5.76056	0.380005	11.9221	4.21078	2.05524	-1.04055	-0.85435	-6.28153	-0.976188	-2.85537	-0.618845	-0.650964	-1.56326	39.18	-2.13743	0.487267	4.41754	1.0945	0.480108	1.11758	0.968834	0.986889	0.995309	0.991658	1.00866	0.945081
All	45	5	0.889568	0.997059	1.18859	0.535969	0.730408	1.02922	1.07295	0.0170472	1.65897	1.27893	1.30705	1.00838	0.861471	1.07049	0.60242	1.77698	1.4338	-0.69455	0.851852	14.5591	21.5734	-2.46303	-0.384154	-0.681758	-0.401315	-1.59294	2.28141	7.55489	8.08623	-3.02498	0.804878	10.1426	2.67525	-2.73997	-1.23555	-0.580941	4.80391	0.521051	-0.517076	3.10726	0.268072	0.910242	0.984441	0.978673	0.975671	0.964555	0.98299
All	46	5	0.960971	1.01635	1.22216	0.72796	0.7013	1.50795	1.79658	3.11888	1.71524	1.35782	1.31587	0.976165	0.656853	1.00096	0.56185	1.78154	1.67567	0.0954514	0.884615	8.8991	3.38342	-0.915016	-2.65875	-5.26047	-3.19852	3.79769	1.02866	-1.15346	-2.83139	-7.51888	1.18929	-0.129978	-0.0305525	0.14304	0.0734207	0.0833979	0.7147	-1.08659	1.83916	0.534215	1.27415	1.002	0.990073	0.996035	1.0006	0.977748	0.999814
All	47	5	0.967128	1.01345	1.90689	0.715087	0.774661	0.993981	1.12738	7.49216	1.44141	1.20902	1.22461	1.05819	0.947868	1.08296	0.349215	3.10113	1.07696	-0.692959	1.26316	1.09914	1.19672	45.8095	-0.739893	0.150069	0.416253	0.74175	-0.31684	0.806362	0.69408	0.217603	0.206077	0.14323	0.497177	-0.0214189	0.170231	-0.14545	-2.54195	-1.47818	1.27249	1.22556	0.822367	1.04197	1.01464	1.04545	1.04346	0.996391	1.02347
All	48	5	0.981922	0.965521	1.4131	0.547808	0.792317	1.15703	1.41923	0.44709	2.14317	1.42261	1.41247	1.04008	0.679869	0.677736	0.398687	1.69992	4.51066	-0.232142	1.42857	7.57822	4.10239	-22.0331	0.86264	-4.40631	8.13651	1.2231	5.76405	14.864	-5.12542	-6.04745	-18.6384	0.3925	0.396318	-3.18645	4.46521	-7.12985	-2.26907	0.225436	1.19999	0.974313	0.0529225	1.02295	1.00439	0.940263	0.986687	0.997003	0.98585
All	49	5	1.03786	0.976988	2.36765	0.285465	0.478451	0.771927	0.844875	2.59366	1.87712	1.5289	1.32465	1.05805	0.459429	0.68629	0.123809	5.54314	1.22394	-1.28407	0.894737	0.633697	0.728983	2.41702	0.183654	0.00548785	0.495713	0.374347	0.0831891	0.869733	0.187216	-0.209149	0.124623	-1.2577	-1.1527	1.8136	-346.749	-0.250543	0.928333	1.91367	-3.42688	-3.28185	-1.50378	1.011	1.06916	1.01145	1.06258	0.993036	0.9877
All	50	5	0.996134	0.955761	1.23272	0.614928	0.837474	1.41029	0.520496	1.70181	1.29644	1.22497	1.2347	0.969928	0.589481	0.907883	0.161681	5.61526	1.67716	2.98744	1.3	0.973976	0.896732	-0.474659	-0.54759	-0.820115	0.306907	-0.507799	0.307751	1.91948	0.584759	1.05385	2.35695	-0.354899	3.36421	0.797589	1.08805	1.23739	0.724534	-0.0678037	-2.89002	1.71236	-1.65269	1.03067	1.10633	1.0128	1.01482	1.0356	1.00876
Manual	1	6	0.869044	0.952316	1.1832	1.10261	1.1435	0.98135	0.934734	4.40585	0	0	0	1.01443	0.825967	1.06149	0.608423	1.74466	1.67885	-0.571362	1	3.916	2.01564	0	0	0	0	0	0	0	0	0	0	0	0	0	0	0	0	0	0	0	0	0	0	0	0	0	0
Manual	2	6	0.913466	0.972145	1.43904	1.27625	2.19348	1.86382	1.91643	2.21224	0	0	0	1.07322	0.903277	1.54132	0.58358	2.64115	1.541	-0.500595	1.1	3.43085	2.29465	-0.589554	0.00498754	28.6916	-2.76131	2.04517	-0.41121	-0.4617	0.73561	1.1852	1.90921	1.09163	-6.40902	0.5058	0.295897	0.267548	-3.89759	0.910232	0.865975	-1.23429	2.45224	0.959268	0.966671	0.95974	0.96253	1.00981	0.996379
Manual	3	6	0.941631	1.03088	1.51522	0.273988	0.440197	1.81835	1.78153	1.97208	0	0	0	1.04766	0.657799	1.62328	0.342993	4.7327	2.21485	4.78695	1.07692	6.34056	6.55025	0.114142	-2.32058	-0.507834	2.39337	-0.389659	0.144641	-0.0565947	0.00703006	-0.0375126	-0.0376976	-1.94612	0.129604	7.07478	4.18453	1.29351	8.96179	1.26565	-0.00181374	-0.100484	0.595531	0.996731	1.00531	0.989865	1.0186	0.995339	0.999607
Manual	4	6	0.974698	1.02173	1.21353	0.574395	0.615745	1.09161	1.27527	0.272762	0	0	0	0.938353	1.1016	0.960148	1.12382	0.854359	0.568686	1.25254	1.30435	0.075027	0.057662	0.19203	-0.227802	0.19456	-1.16015	-4.24159	-0.0765637	2.15684	1.27458	-0.797564	-0.77959	-0.228827	-0.119564	-0.275857	-0.249502	-0.552624	-13.4171	-0.0612151	6.84148	1.33933	-0.114882	0.979752	0.969412	0.990953	0.955909	1.03309	0.922023
Manual	5	6	0.891124	0.948313	1.36569	1.29165	1.0243	1.5134	1.72644	0.0694394	0	0	0	1.06272	0.748819	0.825838	0.369544	2.23475	1.72141	-0.0506489	1.13043	3.46996	1.57124	-9.13723	6.38609	-9.61964	-17.1199	-4.65348	-63.0797	-4.49964	3.39826	4.20327	2.49941	-1.51232	-0.541915	-0.55156	-0.308757	-0.193668	0.172612	0.632627	0.324405	0.556501	0.714061	1.03403	0.992613	1.01354	1.02214	1.02448	1.09142
Manual	6	6	0.911426	0.966056	1.48631	0.335315	0.281206	0.927909	1.14901	1.63998	0.0107684	32.0086	32.4455	1.12007	0.784058	1.47426	0.292286	5.04389	0.871565	2.19635	1.21053	0.727624	0.658181	9.47378	8.70331	32.4878	-2.385	-5.73933	0.861468	5.87721	0.49274	-2.56918	-17.8562	1.03668	1.95391	25.0791	-1.60124	-0.896926	-1.94522	1.53038	-1.1313	-1.74012	-1.10657	0.927158	0.929915	0.947822	0.955185	0.930051	0.937793
Manual	7	6	0.947147	1.00202	1.02193	2.03541	2.97395	2.08488	2.18213	0.3456	0.0130105	34.5013	32.4129	1.13646	0.736161	0.944264	1.03281	0.914268	1.39113	-1.70333	0.869565	2.99901	3.25593	-5.90378	-0.153772	-0.596364	0.154704	0.597589	0.321695	-0.18329	-0.00136112	0.0316951	-0.0137312	-35.2237	0.812754	0.814125	0.718623	0.813425	0.791297	0.544931	-0.0995532	-3.64711	-5.17938	0.991689	0.989115	0.978091	0.97269	1.06667	0.944456
Manual	8	6	0.951932	1.05809	1.26781	0.336308	0.319162	2.16186	2.17055	0.3826	0.0120724	29.3818	30.8926	1.07547	0.804651	0.987221	0.872526	1.13145	0.882615	0.0608282	0.954545	0.766637	0.638904	-0.0114005	-0.304981	-0.259675	-0.235291	-0.0741186	-11.1456	-8.98823	1.02754	3.28187	0.780484	0.589615	0.365962	0.280868	0.911119	1.13783	-0.321749	-2.1993	0.377211	1.24077	0.245317	0.989578	0.959347	1.00116	0.969951	0.976715	1.01021
Manual	9	6	0.875207	1.04004	1.10932	0.580262	0.596485	2.12527	2.26733	3.14566	0.00903821	29.0629	28.2617	1.06238	0.677265	0.777397	0.783309	0.992453	1.45054	-0.777818	1.5	0.852081	0.442659	-0.324091	-0.227962	0.437219	0.521319	0.624432	-0.848947	3.81256	-0.732502	-0.299222	-3.00426	0.197837	1.18094	1.05168	1.02562	1.01501	0.128942	4.04761	-0.0314302	2.7746	-0.0699831	0.992986	1.02281	0.999098	1.01438	0.988716	0.911613
Manual	10	6	1.01497	0.955453	1.26683	0.45662	0.45888	1.38541	1.31641	1.41634	0.0142258	19.2647	18.2398	0.956971	0.869631	0.987788	0.42647	2.3162	1.15877	0.657355	0.888889	0.806811	1.363	-0.817414	0.0486008	-1.08175	-108.45	-6.50438	-0.143806	-0.506109	1.00293	-0.757745	-1.18321	0.217688	0.274628	0.646387	7.34885	0.401957	-0.761837	-0.883372	1.52225	-0.594999	-0.65072	0.949201	0.956115	0.991404	0.974456	0.941822	0.958934
Random	11	6	0.876389	0.976245	0.919986	2.68888	4.98871	2.44524	3.73744	9.25271	0	0	0	0.941663	1.6484	1.56583	3.05354	0.51279	1.58792	0.682079	0.814815	13.9625	6.71331	-0.233951	1.80896	-22.9324	-2.12563	-3.27794	0.376164	14.0216	3.36229	1.62084	2.74801	6.06161	-25.3405	-2.85038	0.607249	-13.1292	3.29113	0.775998	19.795	5.70331	5.09279	0.961987	0.923149	0.943309	0.973071	0.899274	1.02069
Random	12	6	0.974056	1.05357	1.36377	1.35011	1.07282	1.81484	1.50773	12.689	0	0	0	1.01385	1.18941	1.65046	1.09606	1.50582	2.00309	0.936972	1.6875	1.30598	1.45795	-6.00955	11.8301	205.809	-4.86373	-6.64268	1.53093	-59.1013	3.03793	7.45226	-11.2672	7.29861	1.58274	-0.617117	-1.57752	-1.06915	1.95822	3.48415	0.227275	0.570112	0.624846	0.909745	1.00338	1.01817	0.97727	1.07433	1.00293
Random	13	6	1.06678	1.06024	1.18738	0.925156	1.14617	1.31721	1.30792	5.3501	0	0	0	1.02415	0.842555	0.994255	0.551666	1.80228	0.814734	0.160007	1.35294	0.194874	0.191231	-0.715984	1.11765	0.231778	-2.04899	-0.457679	3.539	-1.74286	10.2157	-1.29815	-1.94267	-0.130134	0.393515	1.48743	1.51119	1.76844	-0.300673	0.408677	1.02824	0.488487	0.652389	0.945986	0.98226	0.98387	0.969198	1.01266	0.993029
Random	14	6	0.926475	1.00569	1.04143	0.838573	0.75725	1.85292	2.57311	0.694354	0	0	0	1.00833	1.02821	1.33679	2.43816	0.548278	1.54291	0.57638	1.3125	0.683738	0.834635	0.370792	13.0759	0.12845	0.899464	1.5916	1.0736	0.405529	6.67787	0.794301	-0.206554	1.47243	1.27272	1.21717	1.25695	1.06103	-3.69599	-0.0741907	0.169273	-0.219602	-0.096273	1.00953	1.00691	1.05564	1.0343	1.026	0.905629
Random	15	6	0.881148	0.992183	1.31062	1.59306	1.64465	1.83741	1.71906	0.0780689	0	0	0	1.04852	0.904098	0.875508	1.11922	0.782248	1.36892	-0.688176	0.857143	3.01961	1.47776	-0.377234	1.75304	1.27692	1.37326	0.389964	-1.44325	-0.976776	2.43837	1.8545	2.69109	1.73951	3.1631	1.16732	1.09782	1.03739	0.19806	2.93178	-3.74925	31.3178	-13.0992	0.991291	1.00854	0.991506	0.990383	0.991556	0.970421
Random	16	6	1.00901	0.949416	1.13685	1.35466	1.3926	0.950442	0.903064	2.46144	0.00583401	18.5982	19.9965	1.05059	0.653361	0.811767	0.8517	0.953114	1.17935	0.436646	0.821429	1.33469	2.39747	0.551685	0.583041	0.261318	0.0453995	-0.0282239	1.99771	6.34046	1.07066	1.193	1.55174	-0.654403	0.921242	0.541025	0.579626	1.00639	-2.07431	132.715	-2.21788	1.92849	1.24393	0.990913	0.980436	0.990134	0.980908	0.987696	1.00956
Random	17	6	0.969263	0.923387	1.59577	0.119169	0.092942	1.13976	0.916651	1.10344	0.0057912	30.328	32.4509	0.885569	0.501338	0.425352	0.30653	1.38763	0.912524	-2.67082	1.17241	0.294437	0.238382	1.70129	0.679026	0.347421	0.469373	0.420924	0.79911	0.305938	0.065097	0.129992	-0.074052	1.21095	-0.97667	-1.10514	-0.941625	-0.910392	0.548843	0.891812	0.625824	0.796903	0.799822	1.0087	1.01365	0.994421	0.997304	1.00598	1.01771
Random	18	6	1.00436	0.978669	1.45686	0.656014	0.843842	1.12172	1.13259	0.938321	0.00583851	24.0629	24.6586	0.993224	0.954652	0.724493	0.277851	2.60749	1.39717	-0.134384	0.9	8.47209	18.0031	2.02041	-0.904118	1.17646	0.560656	1.04967	-0.664829	-1.16118	6.38868	551.938	1.23073	-0.552892	6.92448	-10.6437	4.2782	1.70748	-2.2499	0.998807	52.1338	-3.16555	-4.66165	0.958343	0.975128	0.984559	0.990516	0.959378	0.966766
Random	19	6	0.855825	1.05455	1.30271	0.181027	0.205897	2.24492	2.47532	2.07554	0.00907682	18.6196	20.3024	1.02483	0.461725	0.813309	0.171059	4.75456	1.03895	0.249184	1.05	0.541969	0.332108	-1.95189	-0.256225	0.0635896	0.253762	-0.0504224	0.26686	-0.448739	0.225905	-0.476261	-0.128335	0.540413	2.52366	4501.21	1.02778	0.419806	0.500051	2.58714	1.14405	0.392811	-2.60933	0.996033	1.05587	0.997079	1.05375	1.02511	1.00439
Random	20	6	0.973152	0.985419	1.63987	0.469437	0.633734	1.55647	1.83834	1.24979	0.0073502	25.2688	26.6781	1.02392	0.706417	0.860962	0.356222	2.41692	1.7621	-0.716967	1.16	2.21281	1.02234	-0.0589454	-1.08211	-1.45357	0.265468	0.123529	4.71239	0.738351	1.93891	3270.3	1.90104	0.881794	0.182347	-0.234837	-0.0436815	-0.199247	-0.20348	0.150303	-0.158136	0.483644	-0.103424	1.02228	1.0194	1.00812	1.00513	0.970149	1.0137
PE	21	6	0.856479	0.956077	1.58868	0.29713	0.356376	1.79535	1.9205	0.28797	0	0	0	1.20968	0.907694	1.35817	0.357281	3.80139	4.12946	6.17607	0.884615	161.954	104.682	0.471655	0.807073	-0.881613	0.584248	1.18613	0.863753	0.20919	-0.482871	2.12471	53.1715	0.10294	-1.14267	1.14852	0.0215045	-0.0755145	0.306351	0.342048	0.412978	0.539232	0.567746	0.999483	0.973093	1.01089	1.02109	0.955983	0.959386
PE	22	6	0.902792	1.04997	2.12678	0.213879	0.183262	1.99851	1.45433	1.42196	1.59287	1.20117	1.21178	1.20272	0.617988	0.91889	0.592284	1.55144	1.39264	-9.73638	1.11765	0.905515	0.573235	0.172306	-0.0104232	0.819206	0.451611	0.712497	0.117259	0.55238	1.41216	0.376991	-0.147502	-30.6593	-1.42865	-1.52726	-2.74991	5.59824	-2.87266	1.773	-2.47439	2.34278	-0.520789	0.922985	1.01519	0.971747	1.01274	1.04248	1.01202
PE	23	6	0.967461	0.983201	1.19118	0.754726	0.813696	2.2162	2.15561	1.27188	1.63805	1.28356	1.4772	0.99818	0.492167	0.699753	0.154648	4.52481	2.33017	-0.208486	1.13636	7.19185	1.74247	0.0042643	-0.0849834	-0.0867075	-0.140051	0.0906285	10.9156	0.495927	0.120328	2.58002	0.51594	-0.0621205	0.070964	0.0750878	0.410988	0.0699599	-3.58297	0.692015	-1.28154	8.20519	-10.5154	1.04232	1.02212	1.01201	1.00652	1.05775	1.2035
PE	24	6	0.934401	0.986715	1.01692	0.695936	0.472625	1.68236	1.37434	0.505549	1.86184	1.5435	1.6778	1.0027	0.694679	0.91766	0.953763	0.962147	1.44315	5.88319	0.75	0.579016	0.462555	0.31795	0.794869	0.665994	0.71373	0.670092	9.31127	2.68575	3.10377	1.94031	2.55679	-1.96079	-1.00954	-1.34352	-0.99958	-0.518214	-0.823988	0.0785046	-0.13872	0.287907	-0.71642	1.05317	1.13961	1.01892	1.02534	1.01713	1.05691
PE	25	6	0.807706	0.951842	1.2566	1.01873	0.995538	1.02606	0.715459	0.972509	1.32841	1.21325	1.23638	1.08054	0.571505	1.49155	0.713444	2.09063	2.44668	-0.0659608	0.882353	0.799051	1.16239	0.314958	1.04313	5.39057	0.865785	0.282213	0.00207298	0.141699	0.48155	0.964514	0.999259	-1.38317	-0.99057	-0.92496	-0.273034	6.7233	1.67413	-0.911799	0.0433344	0.218441	0.36794	0.943526	0.946068	0.910166	0.915923	0.93542	0.931501
PE	26	6	0.961222	0.996453	1.15369	0.61459	0.68338	4.16773	4.49107	11.701	1.83707	1.35197	1.37416	1.02246	0.818966	1.28178	0.537147	2.38627	1.21556	0.768717	0.8	1.96382	1.17155	-7.58913	-3.21026	-4.37836	14.7997	-11.7334	-8.4173	0.892486	-313.789	-41.4016	2.00532	-2.48822	-0.0419492	2.01379	4.05587	0.903816	1.44855	-2.90462	4.77282	1.74734	1.09915	0.93003	0.964015	0.967035	0.969468	0.982694	0.951938
PE	27	6	0.786	0.955108	1.28249	0.945591	0.798306	0.986801	0.990728	1.76037	2.58934	1.49381	1.78123	1.05493	1.14488	1.4479	1.11505	1.29851	8.7635	-10.7142	0.857143	63.9394	29.3938	1.09906	-0.916221	-2.18842	8.52036	1.16916	-11.8149	0.469941	0.27094	0.059373	0.37998	0.665946	-0.17975	-0.63725	0.150049	-0.398172	1.69235	46.3984	-1.28683	0.224839	-0.297431	1.00038	1.00244	1.00063	0.997208	1.00047	0.980463
PE	28	6	0.927325	0.938516	1.04617	0.859046	0.535263	1.32569	1.26011	0.0429404	1.89539	1.36662	1.34863	1.02435	0.592058	0.453954	0.814073	0.557633	1.08635	1.39048	0.947368	0.443347	0.602709	1.03189	-5.53291	-2.15119	0.574469	0.187825	0.512785	-0.685538	2.04457	1.9083	-0.144819	0.257298	2.65415	-1.24722	26.8911	-0.079765	4.06834	2.27376	-0.247711	-1.49156	0.688129	0.947214	0.96268	0.985609	0.991912	0.981856	0.980895
PE	29	6	0.955097	1.06391	1.20048	0.688555	0.813411	1.40489	1.99532	4.17661	2.14487	1.39895	1.37965	1.0488	0.445166	0.324695	0.251092	1.29313	1.36739	-3.58572	1.04	0.848048	0.631905	0.64865	0.168627	-4.19946	11.2636	1.89608	-0.00129402	0.610135	0.334251	-4.22478	-0.734594	0.508158	33.4624	0.0932626	-1.09003	-1.60467	0.430447	0.207931	-0.0650991	-0.0579447	0.275151	0.953482	0.925688	0.989794	0.998716	0.925823	0.920159
PE	30	6	0.968308	0.992238	1.11153	2.8294	3.25114	2.07352	1.93268	27.9744	1.08945	1.39692	1.46104	1.13704	0.636774	1.27645	0.442358	2.88555	4.28091	0.93734	0.727273	72.5232	21.6659	0.00301916	0.411863	-0.0302304	0.1511	0.241985	5.40953	1.10706	1.05394	-0.0375786	0.624701	-0.0270805	-0.909578	0.156735	0.407101	1.0837	7.72812	1.03013	6.097	3.26567	6.2193	0.997939	0.879085	0.963581	0.941967	1.00958	1.00753
PEPE	31	6	0.998727	0.981228	1.26276	1.03659	0.828662	2.17277	1.51405	1.21509	1.43584	1.63833	1.30115	0.973531	2.42717	1.13746	1.99162	0.571126	2.26349	5.73479	1.33333	4.90812	1.76388	0	0	0	0	0	0	0	0	0	0	0	0	0	0	0	0	0	0	0	0	0	0	0	0	0	0
PEPE	32	6	0.787271	0.983204	1.3563	1.54444	1.56371	2.26776	2.2325	15.6388	1.53428	1.30197	1.22394	1.08735	0.837733	1.29487	1.42595	0.908076	1.41822	0.373671	0.925926	0.342358	0.319656	0	0	0	0	0	0	0	0	0	0	0	0	0	0	0	0	0	0	0	0	0	0	0	0	0	0
PEPE	33	6	0.992401	0.999037	1.33536	0.940194	0.660356	1.17713	1.09551	5.64629	1.33151	1.55416	1.34276	1.03277	1.33488	1.08077	0.904992	1.19423	2.52494	-25.5719	0.965517	21.2208	10.5382	1.53911	-0.282827	0.53868	0.584354	1.4842	-7.64578	-0.102331	-0.301717	0.744472	1.23955	3.06244	-0.0609141	0.233173	0.345993	0.239219	-2.8707	0.294333	0.443901	0.125114	0.343759	1.02148	1.02659	1.00535	1.01568	0.970492	0.999513
PEPE	34	6	1.0082	1.00925	1.48976	0.60256	1.07618	1.21204	1.28986	2.11178	1.59101	1.57852	1.51806	1.08275	0.632491	1.24642	0.515072	2.41989	2.75277	-10.9027	0.833333	7.34205	5.28684	-2.74965	-0.982619	3.45911	0.417996	-17.2795	-9.35754	-0.981369	-0.537503	1.29096	8.79239	0.0764258	0.264525	0.213664	0.238565	0.3083	2.10195	0.29193	-6.23298	2.46806	1.6839	0.983253	0.987806	0.974077	0.978556	0.985762	1.06276
PEPE	35	6	1.00756	0.97565	1.22491	0.900707	1.53299	1.74517	1.92967	7.16316	1.82545	1.37424	1.51391	1.03262	0.698481	0.841949	0.46783	1.79969	2.90685	-0.603506	1.03846	12.5038	5.06737	2.41576	0.807158	1.31925	3.79691	3.19255	8.30493	-4.9766	1.1509	1.3164	0.0628511	-0.309358	0.564528	0.394051	-0.105433	-0.42868	-4.67397	13.1637	4.05947	-3.96571	2.96115	1.03511	1.02443	0.978469	0.97603	1.01739	1.07318
PEPE	36	6	0.97852	0.984204	1.12389	0.265155	0.24757	1.44583	0.909843	6.025	2.12041	1.36919	1.35504	1.0571	0.812681	0.885596	0.666211	1.3293	1.99161	0.407519	1.04545	3.3836	1.66607	-2.34218	0.744024	0.0896219	0.0639858	-0.15369	0.688861	0.376594	0.584428	0.212692	-0.366634	1.58973	0.923001	0.876922	0.41392	0.586729	12.071	-0.211258	-0.307455	-0.276939	0.162621	0.991206	0.970333	0.98611	0.994018	0.983876	0.994094
PEPE	37	6	0.8739	0.971172	1.15191	1.06077	1.03553	0.850088	0.747632	0.304683	2.38301	1.41714	1.20071	1.03027	0.599863	0.643082	0.852505	0.754343	1.56672	4.55681	1.38889	0.631796	0.45039	-0.184863	0.10318	1.0372	0.940883	1.04337	-8.89443	0.853254	-0.183258	-0.210287	-0.0406088	3.04315	1.90124	2.4305	3.15084	4.2206	-0.819891	-7.24881	-0.137923	0.311524	-0.193064	1.01134	1.01013	1.01634	1.01291	1.01594	0.929542
PEPE	38	6	0.966182	1.01343	1.26903	0.665898	0.723677	1.09047	1.13265	0.459087	1.58238	1.27199	1.243	1.01116	0.761421	0.900719	0.495031	1.81952	2.05007	0.375126	0.741935	3.74947	4.27366	-1.68582	-0.144449	-7.29868	1.49647	1.29834	1.53041	-2.83664	-1.77176	-0.147579	-0.153899	-1.15211	5.12826	2.83403	0.690593	0.736272	17.3739	-3.49359	-1.86648	-1.18465	-1.3481	0.948047	0.927772	0.982945	0.973385	0.963648	0.952767
PEPE	39	6	0.976758	0.958295	1.38781	0.778839	0.882081	2.00185	1.43432	0.553665	1.29242	1.32527	1.3328	1.01275	0.643221	0.890342	0.853008	1.04377	2.10372	5.50828	0.6875	27.7895	25.2628	1.3525	1.52563	0.976751	1.30167	1.11418	-6.96915	-9.08337	-11.8669	-25.9599	-2.33027	3.89238	9.7268	2.52427	2.13375	2.47033	0.0605266	-1.18599	-0.244629	-0.29398	0.133733	1.00309	0.973322	0.982997	0.941861	0.985462	0.961218
PEPE	40	6	1.0207	1.02272	1.258	2.28908	2.32932	0.654194	0.867524	2.23842	1.933	1.50291	1.55209	1.03348	0.727934	1.24421	0.321998	3.86404	1.84205	-0.245877	0.96	8.46449	3.45656	0.650448	1.2048	1.25599	3.34971	1.32203	-0.296427	4.64486	11.8491	-1.11687	-1.09504	0.273861	2.37379	0.0637422	0.316683	0.403517	0.767943	-2.65901	1.23589	-0.937419	0.640518	0.965932	0.974697	0.969314	0.924271	0.973981	1.02829
All	41	6	0.841565	0.955842	1.46367	0.646873	0.929171	3.77685	6.351	8.62078	2.14617	1.8481	1.91688	1.16572	0.679751	1.53812	0.958828	1.60417	2.57099	0.210529	1.04762	31.5356	8.57053	1.27944	-0.011874	0.0100359	1.5711	0.564927	0.733304	0.461217	0.319605	-0.607257	-63.2986	44.2385	2.01996	0.555454	1.78215	1.80127	-10.7405	-1.46638	6.33174	2.58988	6.44199	0.996738	0.98009	0.969516	0.982703	0.960693	0.963448
All	42	6	1.02604	0.992201	1.29212	0.6339	0.476125	1.37506	1.37698	5.80384	0.791127	1.41557	1.86774	1.01651	0.749469	1.12046	0.719634	1.55699	1.6018	32.0006	1.2	1.58638	1.21239	3.60672	17.6618	-24.4466	-1.45779	-206.03	-1.66663	-1.21347	-1.55669	2.94923	1.17665	3.07387	1.11124	0.476933	0.849858	0.801574	-0.688489	-0.278216	0.833279	1.5341	1.47241	1.0294	1.10701	1.03584	1.05128	1.04847	1.03789
All	43	6	0.939721	0.967406	1.29184	1.32389	1.36852	2.86004	3.22448	33.1545	2.3631	1.23021	1.45514	1.18642	0.920799	1.6084	1.5417	1.04326	2.33305	0.189241	1.75	3.81056	1.28225	-0.809461	2.22552	1.05771	-1.88278	1.33528	-3.25415	3.59003	0.876906	1.57777	1.51251	-3.37509	-0.937069	-2.07673	-0.926888	0.518116	-0.311326	-0.542841	-0.626322	-0.551332	-0.253409	0.889092	0.890965	0.918243	0.909722	0.879829	0.883134
All	44	6	1.01198	1.01411	1.24393	1.01778	1.14168	0.841588	0.960497	0.591797	2.84636	1.27839	1.34622	0.991031	0.67475	0.851266	0.370076	2.30024	2.28329	8.18967	1.36364	2.71412	1.31191	-3.35224	1.15662	-3.15107	-2.22518	3.37778	-0.923594	0.203524	0.552897	-0.00161268	-1.44189	-1.44097	-1.13553	-1.87336	73.5335	-4.31652	-1.99947	3.69135	2.2546	1.2678	1.62132	0.939106	0.967695	0.971938	0.969249	0.948032	0.925737
All	45	6	0.875928	1.00154	1.329	0.289631	0.381635	0.977519	1.08552	0.0677331	1.99447	1.33509	1.39414	1.06536	0.906671	1.36707	0.29893	4.57321	2.67645	0.295051	0.814815	22.7659	29.3273	-2.69583	-0.724861	-0.730307	-0.996189	-1.91962	-5.6841	-5.88825	6.35523	1.4227	-1.8359	-2.11933	-0.0177901	1.10792	0.72763	1.10125	1.55541	-1.00556	0.0950276	-1.87009	0.568788	0.889298	0.988306	0.987836	0.988559	0.97112	0.986106
All	46	6	0.940907	1.00946	1.2082	1.82575	2.40643	1.83695	2.17876	6.2475	1.52877	1.32026	1.27545	1.06372	0.849864	1.83221	1.45105	1.26268	1.67313	0.0204178	0.961538	8.97278	3.37086	0.429338	0.765393	0.451211	3.10788	-0.285415	-5.47345	-0.644621	-1.31547	4.75392	-0.501511	-0.013853	-0.101443	0.0573125	0.163431	0.0910572	0.0743755	-0.969248	0.488422	0.82967	0.0556644	1.00632	0.997346	0.999892	1.00056	0.980043	0.997165
All	47	6	0.96746	1.01249	2.13522	0.488169	0.52525	1.00296	0.883624	1.10413	1.26667	1.18299	1.1926	1.02809	0.687705	1.03095	0.372402	2.76838	1.10297	-0.0471756	1.31579	0.566672	0.822869	-146.188	-3.3086	0.882762	1.44614	1.83454	-1.04948	1.89013	0.673378	-0.0839185	1.05853	0.20396	-0.14128	-0.0899914	0.103657	0.234377	3.13098	0.0694297	1.75206	1.827	0.740902	1.02678	1.02108	1.01729	1.01989	1.01473	1.0446
All	48	6	0.990892	0.981551	1.39629	0.409093	0.50783	1.74209	1.85706	0.529083	2.07364	1.39879	1.3916	1.02326	0.523699	0.578327	0.281697	2.05301	4.49052	-0.456223	1.38095	8.20245	4.08937	-0.745426	3.14783	37.0318	7.69343	1.01598	0.278065	-0.953342	0.155296	0.798036	3.10197	25.7475	-3.81336	6.14805	-3.25574	4.12779	-2.04365	0.478721	1.9334	0.630312	0.101062	1.02956	1.01456	1.01092	0.991354	1.059	1.03907
All	49	6	1.03772	0.986357	2.19158	0.555448	0.635602	0.723376	0.828238	2.37418	2.0755	1.52513	1.31754	1.02256	0.525801	0.888845	0.075708	11.7404	1.19384	-5.59907	1.10526	0.309228	0.470951	-0.22965	0.540058	-0.150157	0.0436841	0.351453	-0.0379064	0.769834	-0.278396	0.644772	0.509236	-0.597436	-0.196195	-0.652219	-706.947	-0.292659	2.35804	5.8365	-7.13937	-6.175	-2.86049	0.990377	1.05483	1.00159	1.04447	0.990858	0.974812
All	50	6	0.964193	0.994404	1.2223	0.792458	1.12892	1.32537	0.642166	3.81654	1.43248	1.22799	1.2796	0.976017	0.572479	0.580045	0.166934	3.47469	1.85819	0.191403	1.4	1.17856	0.994288	-0.701939	-1.51086	-0.818488	-1.4706	-1.97575	0.670159	-2.19405	1.60169	1.01485	-1.57982	-0.547852	3.85778	0.983247	0.217428	0.997255	1.36903	-0.797407	1.70679	1.80081	-1.13002	1.01982	1.10106	1.02088	1.01949	1.03605	1.01242
Manual	1	7	0.860159	0.972561	1.11095	1.54478	1.54914	1.11922	1.2683	9.37209	0	0	0	1.04338	0.909777	1.41772	0.534744	2.65122	1.6612	-8.06434	0.45	4.33574	1.56885	0	0	0	0	0	0	0	0	0	0	0	0	0	0	0	0	0	0	0	0	0	0	0	0	0	0
Manual	2	7	0.892228	0.977421	1.19556	1.16547	1.83067	1.47081	1.65628	1.03477	0	0	0	1.06246	1.28866	2.44909	0.602356	4.06585	1.5997	-0.0201016	1.05	2.96775	1.91337	0.090518	1.47516	37.0519	-3.50802	0.512778	-1.25121	-0.0663072	0.15699	0.476493	1.65842	-0.00885485	9.81567	0.756173	-0.132987	-0.314412	-1.86444	-0.709028	4.11947	1.24116	-2.41555	0.971288	0.980169	0.970942	0.969771	1.01429	1.0283
Manual	3	7	0.979471	0.979342	1.46726	0.378154	0.608311	1.71802	1.74636	0.0689237	0	0	0	1.03875	1.07794	1.42934	0.428548	3.33532	2.22541	4.14138	0.884615	6.11021	7.2	-0.154891	0.447014	-1.33088	0.892281	-0.148665	-2.46163	0.113911	0.252852	0.090059	0.0547509	7.6701	0.368295	-1.91376	-16.9713	1.99275	-0.0275014	-0.662189	-0.83531	-0.0356463	0.21956	1.00069	1.01335	0.994311	1.01393	0.992057	0.990351
Manual	4	7	0.987813	1.01536	1.19309	0.686611	0.662706	1.08834	1.43043	0.414987	0	0	0	0.96893	0.8924	1.03248	1.0713	0.963769	0.408903	0.913256	1.13043	0.0315648	0.0115795	0.14116	0.450668	0.865129	-0.558353	-2.30524	-0.0768721	-0.830309	-1.59888	-0.71298	1.3	0.0096495	0.213417	-0.345233	-0.0790612	-0.242951	-9.10431	2.50925	1.31272	-0.153856	-0.431204	0.954474	0.960018	0.964798	0.948774	0.956006	0.921909
Manual	5	7	1.06938	1.05945	1.19891	1.27527	0.90122	0.583097	0.6548	0.149637	0	0	0	1.03428	0.802433	0.682473	0.361385	1.88849	1.93218	-0.435864	1.21739	7.12628	2.28498	1.81398	3.04426	16.1316	20.2927	2.19208	-27.0722	-1.83848	-0.139677	1.51638	1.01454	-0.708776	-0.688076	0.244102	0.358092	0.355463	0.343903	0.404009	0.220928	0.56263	0.628235	1.02584	0.990698	0.997987	1.01318	1.03218	1.09735
Manual	6	7	0.986815	0.975368	1.46521	0.37054	0.39515	0.914917	1.08934	1.66944	0.0129147	31.966	32.4111	1.06004	0.86002	1.27399	0.469584	2.71302	0.822992	-1.05007	1.05263	0.856674	0.54184	2.93143	1.25624	27.6462	-1.10229	-2.42207	1.85649	0.137509	-0.242325	0.755558	4.42163	-1.09636	-1.33944	-22.4429	1.9237	1.35888	-0.841516	-1.63177	-3.58423	-1.87662	-1.39257	0.937863	0.944581	0.950363	0.960472	0.932819	0.930164
Manual	7	7	0.942371	1.01133	1.01654	1.9972	2.28737	1.66843	1.77753	0.268377	0.0117623	35.3717	33.2817	1.13749	0.678721	0.65521	0.94288	0.694903	1.36933	5.66436	1	1.12563	1.0714	8.32754	0.966973	0.245311	1.04772	0.335612	0.0398584	-0.348379	-0.0156085	-0.0205849	-0.1205	-39.8369	0.733051	0.84292	0.473902	0.37233	-0.52886	1.28083	0.0272128	1.39271	-1.02369	1.04591	1.03189	1.01486	1.01086	1.10307	0.969758
Manual	8	7	1.01076	1.05607	1.22214	0.597736	0.503619	0.604593	0.608247	0.11279	0.0116685	29.3891	31.1203	1.08027	0.670408	1.0507	0.834531	1.25903	0.883923	-0.163172	1	0.603788	0.514635	-0.918056	0.310661	1.17491	0.982176	1.65055	-1.14624	-7.14467	-1.03217	-0.504413	-0.678323	-0.832404	-1.91411	-1.45564	-1.52698	-1.56667	1.18843	-0.452689	-0.17458	-0.335002	-0.552373	0.986187	0.953183	1.00831	0.973706	1.00013	0.992034
Manual	9	7	0.868997	1.02093	1.09163	0.899487	0.796583	1.14941	1.19937	1.11462	0.00927342	28.7438	28.0188	1.02561	0.675857	0.760957	0.49688	1.53147	1.32527	0.0703655	1.44444	0.635601	0.362338	0.81312	0.346377	0.569063	0.207145	0.173552	4.31492	-11.1372	1.48607	0.216764	3.54112	0.228238	0.898632	1.04	1.01831	1.01287	-0.399729	3.00253	-0.390644	11.2351	1.07321	0.996647	1.02602	0.999007	1.01163	0.974903	0.903586
Manual	10	7	1.01132	0.975857	1.26569	0.987503	0.895826	1.96321	2.02127	1.71624	0.0118583	18.6867	17.4544	0.953244	0.950937	1.19776	0.533411	2.24548	1.05767	0.508134	0.518519	1.47932	1.83659	5.26127	0.385775	-0.365307	-167.505	-4.10183	0.0777245	-1.90064	0.00241379	-1.05751	0.540053	0.312867	0.527778	0.691571	7.95899	-0.856227	-0.374659	-0.624719	-0.0566071	4.56906	-0.502611	0.951176	0.962842	0.993062	0.97759	0.935099	0.951222
Random	11	7	0.862963	0.998692	0.886946	3.37943	6.30958	1.63918	2.25268	1.04494	0	0	0	0.939609	1.55668	1.60347	1.98163	0.809167	1.18573	-1.36288	0.740741	2.51331	1.3679	-0.924757	-1.84895	18.4247	1.74802	1.92791	3.01523	8.20971	2.09257	1.29449	1.41442	10.6477	-10.7853	-0.386445	0.486595	-9.2974	-5.29222	0.615097	5.89348	2.16542	1.28226	0.994543	0.925532	0.961711	0.976136	0.92345	0.99399
Random	12	7	0.977108	1.00162	1.43148	1.5696	1.6472	2.87817	2.32725	7.01638	0	0	0	1.02127	1.14065	1.20216	1.24032	0.969233	1.74948	1.41625	1.5625	0.787058	1.08707	-3.75868	-2.02886	14.7718	0.424995	0.74962	2.49428	-37.8919	5.44171	6.97963	-13.4652	1.95597	-1.87412	-1.58562	-3.17871	-3.47328	0.17463	3.86163	-0.35034	1.01586	0.194607	1.01357	1.0099	1.02606	0.963615	1.09117	0.937723
Random	13	7	1.06005	1.0689	1.19655	0.751688	1.01812	1.17969	1.32513	1.22546	0	0	0	1.00791	0.872498	0.751402	0.590536	1.27241	0.842568	-0.0267224	1.41176	0.705918	0.73119	-0.568635	0.986049	0.306687	0.251649	0.349237	-2.36272	-0.898399	5.12202	-0.538948	-0.704902	-0.230345	2.66797	2.94511	2.66432	3.01554	-1.67	0.0346651	-0.292313	0.076763	0.13433	0.96992	0.992789	0.978747	0.968857	1.00042	0.938721
Random	14	7	0.924316	1.00598	1.06433	1.25549	1.78729	2.1183	3.11947	1.15957	0	0	0	1.07795	1.24604	2.19022	2.71286	0.807346	1.54535	-1.46697	0.6875	2.05586	1.28882	-12.8354	19.436	0.966828	-3.77284	-4.32762	-3.74749	-2.48134	-1.98471	-0.875137	-1.19276	2.79065	-0.0239789	0.571935	0.984846	0.908542	16.6282	1.29398	-0.427355	-0.708096	0.204761	0.983983	0.976814	1.01986	1.00095	0.974013	0.945808
Random	15	7	0.882682	1.00982	0.919351	0.873413	1.11247	1.94239	1.68793	0.536634	0	0	0	1.03952	0.971386	0.754224	1.4667	0.514232	1.43435	8.38833	0.904762	1.43649	0.576872	0.204381	-0.676849	-2.07184	1.22839	0.732374	-0.549415	0.0760741	0.681567	0.674775	3.98031	-1.17473	-0.391552	0.53765	0.889056	0.97371	1.81195	-1.67389	1.56022	3.17821	1.07195	0.982983	0.9994	0.989033	0.984192	1.00117	0.980909
Random	16	7	1.03341	0.974266	1.09994	1.25995	1.16192	0.593107	0.564619	0.73729	0.00518812	20.5202	22.2618	1.10196	1.00721	1.14592	1.32217	0.866694	2.26269	4.73427	0.535714	2.70935	3.93058	-0.917798	0.0198569	0.251466	0.520515	0.663103	64.4076	13.3578	12.7568	3.3051	4.14689	0.145619	0.442773	0.86307	0.232165	0.215306	-3.39843	123.818	-3.02904	3.54345	0.821073	0.965934	0.962258	0.963644	0.972437	0.966547	0.960093
Random	17	7	0.95894	0.921628	1.52496	0.407444	0.367113	1.40315	1.11139	1.24741	0.00551971	30.2187	32.3969	0.915385	0.890385	0.570021	0.523509	1.08885	0.831848	-1.20764	1.10345	0.366342	0.519035	2.19103	1.45125	1.0779	1.64814	1.36587	-1.89272	0.851371	-1.50353	-1.2295	-3.83734	-0.886517	-0.44708	-0.808554	-0.374755	-0.718442	-0.22939	-0.532705	-0.51807	-0.31304	-0.379861	1.01053	0.97424	0.983127	0.991855	0.991496	0.995001
Random	18	7	0.998583	0.974308	1.64052	0.363604	0.599592	1.15366	1.18603	0.480318	0.00674582	24.9732	25.7254	0.992148	0.837028	0.815105	0.271574	3.00141	1.54419	1.52691	1	7.30239	11.8685	10.9114	-0.852265	0.925031	0.758016	1.18241	-1.11366	0.19386	-6.10143	218.368	0.668753	0.0466249	6.13123	-7.08418	3.37723	1.30593	0.765841	0.892433	19.2338	-1.76608	-3.10923	0.970271	0.986865	0.989282	0.988186	0.947835	0.969372
Random	19	7	0.890777	1.20589	1.15097	0.320326	0.404823	2.25243	2.60766	0.634526	0.0105753	19.2919	20.2612	1.01216	0.43048	0.881497	0.220808	3.99214	1.07198	-0.227011	1.15	0.864083	0.690217	-8.56935	-0.875353	-0.363362	-0.440366	-0.43709	0.225573	0.541912	-0.00630686	0.0865001	-0.500423	2.18373	-15.4704	-13202.1	-3.16504	-1.93896	-0.284234	6.42489	-1.25368	-0.710744	-3.73903	1.01426	1.0616	1.00656	1.05624	1.03134	0.941893
Random	20	7	0.950859	0.974555	1.71474	0.919655	1.35975	1.56449	2.40602	1.09497	0.00758967	25.6372	27.0889	1.04829	0.785772	1.2669	0.405149	3.12698	1.79278	-1.14286	1.12	2.66925	1.18385	0.302206	0.560724	-3.57612	-0.144647	-0.308593	1.36858	0.316424	0.69966	5139.51	3.27314	0.196671	0.205581	-0.0662379	0.107749	-0.0229626	0.57424	0.647776	0.775133	-0.316552	0.127224	1.03198	1.03315	1.01282	1.01406	0.999963	1.02013
PE	21	7	0.826768	0.972841	1.43223	0.392935	0.439278	2.12127	2.0218	3.95759	0	0	0	1.1673	0.639537	0.956664	0.390641	2.44896	3.77486	-0.631898	0.807692	93.5341	70.6354	-1.82997	0.369998	1.52048	1.71472	-0.0677035	-1.89085	-10.486	0.775681	-2.18623	19.835	0.633369	-0.739277	3.44544	0.630116	0.358756	0.678151	0.238382	0.342346	0.480606	0.733368	1.05826	1.02764	1.02426	1.02394	1.03204	1.03103
PE	22	7	0.912476	1.00357	1.9775	0.296067	0.242879	2.29019	1.81277	0.835185	1.52981	1.24535	1.24945	1.19233	0.542549	0.700095	0.804634	0.870079	1.36753	-3.79431	1.29412	0.633762	0.684766	0.459505	0.292354	2.17176	0.646908	0.828689	0.72361	0.673138	0.0582385	0.446359	0.507812	-19.3431	-0.823412	-0.535705	-1.74443	3.50808	-5.45563	0.0704446	-3.82669	-0.637644	0.335978	0.942622	0.990064	0.980717	1.0057	1.03884	1.01895
PE	23	7	0.962471	0.988605	1.2311	0.566428	0.641413	2.58441	2.38333	1.85308	1.60829	1.37481	1.57499	1.03371	0.64541	0.89646	0.1787	5.01658	2.3818	-0.622419	1.31818	5.74862	1.69096	-0.138189	0.000250757	-0.0952658	0.0654412	0.0520497	4.84843	1.24439	1.66942	-1.77062	0.422395	0.0176961	0.533055	0.314627	0.436692	0.262598	-6.03325	1.16567	-1.84215	7.67072	-8.79858	1.0398	1.02267	1.01618	1.01227	1.05893	1.20062
PE	24	7	0.923195	0.9744	1.03325	0.687858	0.654823	1.37557	1.09161	3.47533	1.48172	1.57668	1.70065	0.979328	0.663005	0.908265	0.956251	0.949819	1.53356	11.212	1.15	0.480681	0.454896	0.777003	0.608567	0.729474	0.814676	0.54628	20.2273	-16.1038	5.89403	4.93968	3.03535	0.771042	-0.25554	-1.40684	-0.524774	-0.764651	-2.76754	-1.93477	-2.4024	-2.21787	5.25895	1.03985	1.1304	1.01377	1.00124	0.995727	1.0467
PE	25	7	0.796392	0.961077	1.10515	1.15474	1.08033	0.876693	0.605984	0.635711	1.33295	1.24756	1.26612	1.04366	0.81351	1.15437	0.656523	1.7583	2.40993	-0.55174	0.705882	0.501051	0.682512	1.10321	1.3358	10.8176	0.802712	0.696448	-0.232767	0.0897233	0.615616	0.590762	0.960007	1.99684	0.972031	0.750406	1.10411	25.1837	2.04103	-0.847219	-0.0745095	0.126164	0.101135	0.951658	0.956091	0.931687	0.930584	0.936787	0.946469
PE	26	7	0.953359	0.99051	1.1441	0.945315	0.864716	3.29817	3.53056	2.17424	1.84989	1.40916	1.42151	1.03223	0.92165	0.974118	0.644798	1.51073	1.27104	0.671063	0.92	3.06675	1.82997	0.57456	-0.00373637	-0.407851	-0.635929	1.25255	1.84394	0.794149	-72.8903	-22.5432	0.694161	-1.07599	43.8269	0.618142	-1.39373	0.472793	1.81747	4.00863	5.60549	1.25242	0.957032	0.974686	0.980309	0.978557	0.980112	0.983757	0.966636
PE	27	7	0.771851	0.962991	1.38694	0.693257	0.712114	0.855993	0.824067	0.912718	2.43704	1.51812	1.75761	1.0498	0.963662	0.968361	0.766931	1.26265	8.67835	4.50754	0.785714	43.6971	24.0749	-0.861759	-1.07679	-1.3494	15.1925	2.55684	1.65927	2.02625	0.200217	0.192861	0.0122454	0.134549	-0.200821	-0.12924	-0.0228701	0.209401	-0.686878	47.3197	-1.13964	-1.55385	-1.96202	1.00735	0.998708	1.00331	1.00489	1.00499	0.990637
PE	28	7	0.932632	0.93221	1.07446	0.516289	0.322157	1.20453	1.11049	0.504631	1.82465	1.38206	1.37508	1.00576	0.549076	0.588728	0.746704	0.788436	1.02882	0.265043	1.10526	0.338139	0.536931	2.13934	-5.12395	-0.910888	0.623479	-0.626917	-10.8315	-1.3938	-1.92786	0.775125	0.523999	1.02001	14.6716	-0.439139	-0.88983	-12.0397	3.31976	-1.38357	-1.64773	0.10233	1.0306	0.951853	0.982781	0.989419	1.00553	0.987258	1.05623
PE	29	7	0.92239	1.00139	1.25486	1.6154	1.96895	1.46571	2.10086	4.62681	2.05743	1.39166	1.38255	0.935893	1.5098	1.02342	0.879919	1.16308	1.38271	-1.05621	1.04	0.606904	0.567664	-1.35199	-0.573363	-0.99651	11.0671	2.16472	-0.214329	0.516941	-0.0146205	4.26399	-0.435418	0.762436	-27.7151	0.831782	1.02446	3.51434	1.53935	0.254842	-0.0541444	-0.106838	-0.375139	0.944479	0.917207	0.983122	0.988467	0.936772	0.913022
PE	30	7	0.964503	0.990225	1.24411	0.556235	0.579014	2.28633	1.92798	11.2208	0.686565	1.32332	1.38634	1.1456	0.616196	1.03437	0.515159	2.00786	4.41132	-2.27292	0.787879	70.5182	19.595	-0.506103	0.702176	0.404547	0.119232	-0.0194911	6.94472	1.17493	0.7047	-1.62704	0.7222	0.131221	-3.07963	-0.234318	-0.195046	-2.65377	4.23019	0.452432	1.67311	1.16766	6.67673	1.01874	0.894424	0.985099	0.967819	1.01324	0.996232
PEPE	31	7	1.02601	0.998445	1.22972	0.986443	1.03476	2.2163	1.52163	1.48674	1.28628	1.65771	1.34715	1.00326	2.36833	1.23498	3.50163	0.352687	2.09844	0.980058	1.2381	5.09195	2.05759	0	0	0	0	0	0	0	0	0	0	0	0	0	0	0	0	0	0	0	0	0	0	0	0	0	0
PEPE	32	7	0.781471	0.986617	1.41492	1.6595	1.78894	2.33745	3.16116	3.53161	1.4881	1.30601	1.22288	1.11674	0.96557	1.33406	1.6336	0.816637	1.33588	-0.602377	0.925926	0.324338	0.360535	0	0	0	0	0	0	0	0	0	0	0	0	0	0	0	0	0	0	0	0	0	0	0	0	0	0
PEPE	33	7	0.989468	0.987356	1.25771	0.971166	0.816462	1.59047	1.46448	17.9397	1.33222	1.54783	1.34271	1.02653	1.12003	0.892013	0.863304	1.03325	2.52993	-9.2195	0.896552	18.7833	7.74258	1.3775	-0.066312	0.364151	0.820696	0.943974	-11.6865	-0.0380923	0.176952	1.0003	0.574793	3.2797	-0.0671027	0.534067	0.614126	0.251357	-4.33031	-0.18218	-0.0247672	0.0077849	0.521366	1.03963	1.048	1.01762	1.02634	0.983474	1.01692
PEPE	34	7	0.985656	1.03042	1.48683	0.741737	1.2896	1.52413	1.47145	0.60973	1.55997	1.57667	1.50852	1.09372	0.760576	1.31587	0.425888	3.0897	2.70709	16.1569	1.04167	3.41585	3.12767	8.7292	-1.98973	3.11828	0.425948	52.987	0.522671	-0.037538	0.481418	1.16838	0.131611	2.17307	3.39261	1.3459	1.567	1.92387	0.0139108	0.646952	1.8545	1.97322	0.843386	0.984759	0.984979	0.976303	0.974634	0.983631	1.05688
PEPE	35	7	1.02002	0.993488	1.29579	0.888147	1.70937	1.39252	1.41368	2.7283	1.81706	1.34457	1.47758	1.05567	0.799272	1.065	0.444022	2.39853	2.86632	-0.469173	1	10.7952	4.74348	-0.288793	-0.592937	0.358588	1.08024	0.971369	5.23603	5.65598	1.38278	0.553745	0.216693	-1.97264	3.59195	1.13424	1.06637	2.26381	-2.79082	3.83322	0.3569	1.19557	-0.75414	1.03128	1.02089	0.982268	0.979028	1.02623	1.0722
PEPE	36	7	0.986648	0.978181	1.11388	0.242725	0.236217	1.1569	0.932559	5.87791	2.45908	1.387	1.36003	1.03639	0.821172	0.623319	0.60743	1.02616	1.95991	0.358591	1.18182	2.96401	1.58537	6.53709	-2.39948	-2.91185	-0.922043	-0.694824	-0.376153	-0.782085	-0.21327	-0.578046	-0.400735	1.16079	-0.0367564	0.129688	0.246189	0.18671	7.96489	-0.147825	-0.405388	-0.233169	-0.218585	0.984348	0.953723	0.986713	0.98734	0.982783	0.993058
PEPE	37	7	0.860566	0.968367	1.10124	0.463009	0.4804	1.28658	1.1299	0.175602	2.30413	1.39138	1.20837	1.02922	0.416731	0.46394	0.575306	0.806422	1.55971	-6.89402	1.61111	0.433471	0.386375	-1.16503	1.35144	2.2452	1.64092	0.900909	3.29232	-0.204392	-0.454345	-0.162654	0.359272	-0.0719799	-0.853288	-1.19537	-1.2064	-1.78076	0.587608	-8.04899	1.77731	1.07612	0.719556	1.03684	1.02367	1.01241	1.0202	1.00457	0.977927
PEPE	38	7	0.954428	1.00828	1.18618	0.641662	0.372679	0.970314	1.01755	0.061183	1.61617	1.3375	1.29659	0.978326	0.736321	0.910892	0.590552	1.54244	1.8272	0.283899	0.774194	2.94131	2.95269	1.44255	-0.255625	-6.9342	1.21267	1.48797	0.673586	2.77716	0.437619	0.0322267	-0.0866914	-4.03973	11.7449	3.02043	0.417529	0.653591	-19.6133	0.445708	0.760055	0.787226	1.0171	0.939025	0.931439	0.984843	0.977098	0.942869	0.975088
PEPE	39	7	0.973879	0.985947	1.33336	0.466536	0.560285	1.06628	0.73312	1.34107	1.26493	1.3202	1.35149	1.04057	0.724401	1.02562	0.853175	1.20213	2.79815	9.17511	0.78125	59.9782	50.0798	0.143348	1.96126	0.858951	1.13653	1.56976	-6.6394	-5.74404	-10.2857	-24.5127	-1.7054	4.2122	8.48777	1.35709	0.815594	1.36219	-0.194825	-7.31953	0.0881713	-0.546168	-0.169538	1.03184	1.00795	1.00916	0.996509	1.02591	1.03396
PEPE	40	7	1.01153	1.03815	1.25887	1.67225	2.49411	0.701275	0.911666	0.217445	2.03956	1.46397	1.49607	1.02536	0.89681	1.54864	0.517758	2.99104	1.62951	-0.524864	0.92	6.97185	3.17651	2.71975	2.43068	2.56005	5.9074	3.90602	0.917658	3.71196	20.6477	-1.42017	-0.368641	1.48376	-0.219611	1.20633	0.484513	-0.0537364	-5.39945	-3.43719	5.15389	-6.49483	8.92117	0.959756	1.0041	0.966302	0.925936	0.978008	1.09879
All	41	7	0.837634	0.976665	1.43544	0.482768	0.54845	3.31093	12.3805	0.795078	2.17284	1.82394	1.88908	1.14501	0.531036	1.17219	0.634892	1.84629	2.51272	0.175254	1.2381	16.2047	6.68543	0.229181	1.05525	0.21551	1.09472	0.209617	-1.02862	-0.470843	-0.517997	-0.373223	62.923	-10.285	4.14417	0.708328	0.851559	-0.207724	-13.0647	0.0196479	4.74891	2.3828	5.73715	0.959856	0.961067	0.940978	0.960233	0.920358	0.950147
All	42	7	1.02395	0.981981	1.3286	0.401911	0.298977	1.60868	1.53581	6.60477	0.76087	1.41683	1.86265	0.985537	0.635558	0.974609	0.512297	1.90243	1.60388	44.3654	1.2	1.51737	1.09466	1.44537	10.6977	6.94875	1.08641	56.1308	0.148026	0.740956	-0.140637	0.518034	0.611911	1.77069	1.09188	-0.259723	0.41607	0.325344	0.550895	0.184678	2.23273	3.88781	1.32502	1.04114	1.04692	1.03873	1.06885	1.07335	1.10246
All	43	7	0.945371	0.986107	1.26381	1.60161	1.71473	2.76604	3.19963	3.48148	2.19048	1.1703	1.38635	1.19876	1.28811	1.22083	1.86591	0.654279	2.38599	-0.470951	1.875	3.36331	1.41468	-0.905279	15.8996	8.06696	-5.56731	3.27274	-2.22275	2.7515	1.33832	1.557	1.12334	-1.2371	-1.19372	-2.02949	-3.05863	-2.90672	-0.398696	0.582902	0.42077	0.270542	0.224455	0.938171	0.939678	0.950026	0.946618	0.935014	0.924256
All	44	7	1.00762	1.0118	1.06511	1.38694	1.43806	0.547965	0.607731	0.634706	2.65557	1.34305	1.38568	0.980432	0.80282	0.808157	0.697367	1.15887	1.77149	-11.4326	1.36364	0.702682	0.556245	-0.33165	-2.62124	4.95758	3.08176	3.7559	-0.822762	0.386962	-1.17687	2.14301	-1.15679	-0.0794754	-1.03771	-1.62379	52.7438	-1.99655	-7.09313	2.98047	-0.349888	0.344422	-0.0212544	0.963183	0.983867	0.986397	0.988526	0.982618	0.947483
All	45	7	0.865098	1.00407	1.37573	0.462335	0.497045	1.11917	1.23941	0.502535	2.10415	1.41364	1.50924	1.03541	1.18124	1.18474	0.247912	4.77887	2.99786	-0.905883	0.62963	83.178	45.3405	-2.81677	-0.595817	-0.775297	-1.19877	-2.13853	-9.70269	0.528904	-5.66578	5.37513	0.757897	-0.180646	1.09497	-2.53812	-0.798201	-0.589905	-0.80147	0.874169	-0.577451	-3.08507	0.520106	0.882307	0.983101	0.996059	0.992795	0.953959	0.979319
All	46	7	0.934304	1.0314	1.21154	0.911246	1.01657	1.8717	2.43393	2.28343	1.65907	1.29641	1.26917	1.02888	0.856952	1.43875	1.62748	0.884039	1.57226	0.0209281	1.03846	2.4309	1.4	0.649259	-1.25564	0.297695	1.75793	-1.08012	0.172199	-1.34157	-0.48372	-5.66317	-1.05712	1.22743	1.16934	1.19804	0.957767	0.907469	-0.495868	0.590989	2.67621	0.114854	0.87623	1.01632	1.00351	1.00607	1.00682	0.984356	1.00295
All	47	7	0.967143	1.00917	1.94734	0.762684	0.835571	0.705262	0.583292	2.02369	1.22452	1.15476	1.16066	0.9958	1.25389	1.03658	0.492239	2.10586	1.05072	-0.342454	1.31579	0.582674	0.68379	31.3042	-3.5126	0.186582	0.176049	0.341637	-1.55677	1.49838	0.4337	-0.0742679	0.756083	-1.42085	0.394143	0.285891	0.156516	0.0352433	2.62573	-6.35821	2.08518	1.95511	-0.116435	1.03598	1.03038	1.02108	1.02303	1.01274	1.09436
All	48	7	0.973527	0.982522	1.42348	0.402524	0.575791	1.33339	1.45687	0.681842	2.1179	1.42557	1.43872	1.05045	0.696419	0.547208	0.395377	1.38401	4.38192	-1.84723	1.28571	6.34222	3.27762	-22.0422	8.07749	8.82135	2.28943	0.374886	-3.14228	-3.31931	0.900112	1.70838	1.59985	7.71331	-0.668933	0.291909	-0.29713	1.18366	-3.05323	1.29911	1.76277	0.778882	0.343487	1.04459	1.02571	1.00457	0.984285	0.99604	1.02134
All	49	7	1.03772	0.980493	2.27869	0.477926	0.747526	0.316641	0.357989	0.441832	1.95342	1.49809	1.28844	1.05127	0.528252	0.733467	0.0945217	7.75977	1.17616	-1.31875	1.15789	0.26482	0.398473	4.69358	-0.0572606	0.00164273	0.367818	0.233243	0.0948897	0.220687	0.186887	-0.151193	0.234196	0.699909	0.252271	1.17473	-1524.57	0.099229	2.72918	3.9697	-5.80459	-6.68003	-2.78118	0.992992	1.05774	1.00261	1.04675	1.00808	0.984029
All	50	7	0.974084	0.990432	1.40072	0.885063	0.721311	1.19725	0.491617	6.96676	1.69906	1.26121	1.29081	0.997868	0.567277	0.705677	0.120398	5.8612	2.532	2.09532	1.35	2.49295	1.26523	-0.463926	-0.627011	-0.580332	-0.432905	-0.292527	0.0799092	-2.27686	-1.25045	-0.336176	-2.10676	-0.15453	1.25576	0.510772	0.762616	1.58727	-1.19	-0.408372	2.07473	-2.63329	0.30716	1.02385	1.0958	1.01861	1.02004	1.0324	0.997906
Manual	1	8	0.848117	0.95675	1.10117	1.63308	1.8279	1.22097	1.31802	10.7267	0	0	0	1.04467	0.818126	1.22427	0.715692	1.71061	1.66132	-8.51125	0.9	1.47263	1.47995	0	0	0	0	0	0	0	0	0	0	0	0	0	0	0	0	0	0	0	0	0	0	0	0	0	0
Manual	2	8	0.87342	0.980575	1.09544	0.997718	1.56509	2.42952	3.11611	0.859906	0	0	0	1.11904	0.781298	1.64327	0.63423	2.59097	1.64793	0.763233	1.05	2.92017	2.00599	-0.624168	-0.0157051	-9.77515	-1.73958	0.201083	0.407215	-0.0152918	-0.208807	0.294865	1.52439	-1.51838	12.7698	4.3667	1.24761	1.06208	1.1112	0.0378888	0.882994	4.92448	-0.187973	0.996841	1.00502	0.982582	0.986352	1.02779	1.03039
Manual	3	8	0.992398	1.00732	1.43717	0.41403	0.58858	1.39504	1.45382	1.38937	0	0	0	1.05816	0.852983	1.51998	0.374928	4.05405	1.90607	3.64275	1.07692	1.29096	1.16842	-0.246414	-0.0952122	-1.53418	-0.669372	-0.740653	1.5541	-0.0222737	-0.0169282	0.0109636	-0.0193375	-5.74947	-1.94234	-4.52032	-48.7713	2.28563	-6.68721	1.19015	0.426174	-0.196347	-0.237452	0.998316	1.00984	0.992555	1.02126	0.99523	1.02585
Manual	4	8	0.964051	0.986361	1.21719	1.03598	1.23577	1.21641	1.51016	0.279977	0	0	0	0.912693	1.25497	0.847828	1.75753	0.482398	0.517305	1.22906	1.13043	0.1262	0.170837	0.435103	0.177582	0.136283	-0.0373663	1.92687	-0.314839	0.462133	0.612861	-0.281364	2.14798	0.283433	0.0502891	-0.0728773	-0.0550622	-0.0285075	-3.47856	2.96826	9.24078	1.78872	0.754581	0.954685	0.964174	0.96425	0.955997	0.965289	0.921386
Manual	5	8	1.05563	0.87372	1.09226	2.51688	2.38767	0.452057	0.47048	0.734677	0	0	0	1.08831	1.00503	0.898675	0.574359	1.56466	2.04467	0.127196	1.26087	7.59014	2.74114	2.93765	-3.9713	12.9684	19.9271	1.66932	-18.8262	-1.8629	0.992401	1.79073	1.2728	-0.00401258	-1.17825	-0.457141	0.114686	0.0197432	-0.173824	0.632136	0.278257	0.516172	0.58225	1.05312	1.02389	1.00393	1.01757	0.997073	1.10903
Manual	6	8	0.944126	0.968988	1.58377	0.285126	0.25732	1.07043	1.21258	0.334076	0.0112317	32.8014	33.1667	1.14374	1.18291	1.13329	0.197405	5.74092	0.73513	-0.226868	1.15789	0.371196	0.25401	1.7276	-0.380589	-10.4029	0.348381	2.15851	-2.75617	0.466247	-0.71744	0.76459	18.2605	0.305257	-1.2766	-17.8722	1.94842	1.46841	1.93913	0.17494	-2.52436	-1.34141	-0.579066	0.968635	0.964123	0.95728	0.968666	0.959878	0.917183
Manual	7	8	0.941673	1.01196	1.05102	1.16218	1.71538	1.42991	1.63636	0.116595	0.0093237	33.5569	31.3601	1.13449	0.613362	0.85224	0.894676	0.952568	1.4132	2.88244	1	1.40857	2.60171	-6.52686	0.0880445	-0.934394	-1.7727	-1.42561	-0.170711	-0.213066	0.00617267	-0.0234044	-0.0153486	-32.0903	0.578533	0.645446	0.360584	0.129658	-1.1443	0.546479	0.32523	-4.21507	-3.43609	0.997365	1.00328	1.00656	0.999339	1.10927	0.948733
Manual	8	8	1.02298	1.00431	1.28361	0.685732	0.587824	0.533146	0.50909	0.288308	0.0118791	29.432	31.1207	1.05691	0.600283	0.873229	0.637478	1.36982	0.817949	0.604398	1	0.292149	0.396522	-0.714654	-0.00193995	0.86033	0.740116	0.708949	35.1539	-1.79199	-0.890609	-1.2702	-0.522518	0.109058	0.749046	-0.432204	-1.21404	-1.54074	-1.37512	3.32603	-0.301998	-0.145256	-0.656782	0.977032	0.948396	1.00458	0.968376	0.993893	0.826947
Manual	9	8	0.895645	1.02779	1.14279	0.701446	0.639222	1.90818	2.06432	11.4737	0.0102622	28.2218	27.4	1.03499	0.673672	0.643677	0.429212	1.49967	1.44796	2.30152	1.33333	0.917397	0.561902	0.425898	-0.294161	0.579956	0.352403	0.690189	-1.22956	-4.43068	1.46853	-0.24409	0.176581	0.757976	0.509776	1.01101	1.01475	1.01163	0.16657	3.50158	0.32895	0.458797	2.62592	0.983212	1.01614	0.990244	1.00106	0.97127	0.906709
Manual	10	8	1.02021	0.991633	1.34046	0.307289	0.267174	2.21505	2.22164	1.12657	0.0106733	18.693	17.2124	0.956198	0.707636	0.989758	0.347809	2.84569	0.948284	1.16265	0.925926	0.235058	0.265317	5.39097	1.03834	-1.08079	-255.848	-9.78808	0.0382832	-1.27244	-2.31052	-0.448825	3.28808	-3.12282	-0.990467	-1.50682	-20.5885	4.1741	-0.686979	-1.86862	1.70289	-6.23179	0.260897	0.965293	0.977799	0.999864	0.98186	0.968886	0.936678
Random	11	8	0.870457	1.01873	0.846913	2.72107	5.44462	1.18825	2.06647	5.36675	0	0	0	0.969929	1.5507	1.01112	1.32291	0.764312	1.16408	0.202783	0.666667	3.21609	4.13624	-0.890442	4.74092	10.5851	0.236219	0.503081	0.531904	58.4531	3.12114	1.16874	1.43012	0.355315	23.0961	5.02034	-8.77978	-58.5585	-5.60766	0.889128	11.5963	2.13328	1.19667	0.987505	0.941995	0.957081	0.973539	0.911411	1.01512
Random	12	8	0.982063	1.05	1.56464	0.848827	0.611308	2.23888	1.81877	7.0231	0	0	0	1.02033	1.00579	1.2769	0.655857	1.94692	1.64277	1.32863	1.5	0.857809	0.945334	0.274027	2.37192	-45.4378	1.63698	2.11969	3.95486	-93.1698	4.75392	8.24422	-12.823	8.34117	0.234849	-0.396267	-1.29211	-1.01562	3.80997	0.400038	1.19725	1.42394	0.971463	1.03502	1.00668	1.02405	0.959763	1.10167	1.06618
Random	13	8	1.07863	1.10376	1.22476	0.509876	0.774617	1.3458	1.45585	2.10548	0	0	0	0.999286	0.757343	0.757196	0.303955	2.49114	0.973969	-0.0291053	1.47059	1.33438	0.973473	-1.30269	1.17148	0.575249	-0.0526441	0.618226	-0.508646	0.579403	-4.08199	0.0369906	-0.246541	-4.6596	1.5411	1.92615	1.26878	1.46607	0.796166	-0.329681	0.679213	0.781932	0.706517	0.972236	0.983608	0.971612	0.967958	0.988258	1.01648
Random	14	8	0.920965	1.00759	1.14669	0.457294	0.642406	1.12553	1.05782	0.52999	0	0	0	1.07186	0.878841	0.890889	0.952535	0.935282	1.58394	0.370153	1.0625	1.25346	0.854328	-0.0979814	15.7714	-0.930851	0.217659	0.255357	0.324487	-1.39717	-2.71699	-0.364487	-1.29556	3.24376	1.14836	0.317507	0.988016	1.0547	-5.33089	1.14095	0.0125226	0.881103	-0.013668	0.978517	0.98988	1.01484	0.994891	0.935007	0.970875
Random	15	8	0.888005	1.01674	1.38221	0.989369	1.09998	2.08847	1.75567	1.31098	0	0	0	0.999134	1.16061	1.21641	1.15639	1.0519	1.40026	0.68119	0.714286	3.40329	1.7414	0.798901	3.60421	-1.47765	-0.224707	0.185474	-1.55692	-0.988177	1.153	3.26353	1.92482	2.60682	1.9557	0.848122	1.01774	1.01958	-2.77859	2.9018	-1.81852	20.9673	-4.85267	0.98443	1.01511	0.985855	0.99092	1.01313	1.00524
Random	16	8	1.01807	0.985705	1.14134	1.0777	0.776462	1.40916	1.64847	1.6144	0.00628313	18.8969	20.6995	1.05015	0.888491	1.10346	1.13103	0.975624	1.05354	0.429455	1.07143	0.830559	0.974097	1.98272	0.382804	0.809403	1.64322	1.00904	78.0255	19.5502	13.2503	2.96352	6.36767	-0.268078	1.59678	-0.00586784	-1.22905	-1.41315	3.37915	-129.626	2.3075	0.608498	-0.568508	0.978192	0.964171	0.97825	0.977086	0.978158	0.986145
Random	17	8	0.957823	0.992197	1.5887	0.231166	0.170504	0.998142	0.880879	4.55266	0.00636172	30.8747	32.4915	0.931834	0.658257	0.694616	0.2962	2.34509	0.925196	2.54641	0.862069	1.40645	2.50323	-0.0224672	1.75544	1.47919	1.93684	1.55287	3.36827	1.16235	-0.46287	0.339384	-2.75103	-1.93451	1.75942	1.63605	1.90311	1.49911	-0.211902	0.440958	0.413106	0.537579	0.679834	1.01258	0.962723	0.997269	0.9958	0.999593	0.975392
Random	18	8	0.973449	0.938265	1.66547	0.571934	1.08083	0.852397	0.882828	0.721463	0.00722735	25.5034	26.253	1.00496	0.898346	0.851416	0.28617	2.97521	1.59929	0.0098468	0.7	28.8329	41.3324	6.5098	-1.09289	0.369826	1.33897	0.956063	0.380732	-0.545306	1.81431	621.794	-0.105595	-2.04097	9.69841	-8.21648	3.06119	1.2585	-2.69419	1.21579	28.8653	-1.1778	-2.28313	0.964912	0.993603	0.98944	0.992844	0.935602	0.977092
Random	19	8	1.04446	1.15096	1.22736	0.489911	0.542229	1.53275	1.77923	0.342156	0.0114364	19.2142	20.7338	1.0096	0.503025	0.829511	0.235651	3.52008	1.19278	-0.357594	1.3	1.52564	1.07527	0.772453	0.229836	0.348082	0.367838	0.0641713	0.398498	-0.370176	-0.211089	0.107078	-0.0422945	0.609416	0.196903	2460.42	1.00869	0.754671	-1.90761	7.7295	2.37601	0.217232	-1.62758	1.01788	1.0484	0.998659	1.04459	1.02668	0.991876
Random	20	8	0.958679	1.03777	1.53691	0.781473	1.31008	1.03625	1.43708	0.41667	0.00785239	24.4564	25.8669	1.0489	0.779958	0.681036	0.540404	1.26024	1.68761	0.94126	1.2	1.56299	0.946469	1.01083	0.0149325	-8.20375	-1.2675	0.272033	-4.22086	-0.909898	1.83906	6203.96	0.648128	1.63467	0.545202	0.961133	1.07965	1.06782	-0.0655605	-0.626785	1.73483	1.78956	2.85355	1.03384	1.03715	1.01773	1.01774	0.987381	0.952233
PE	21	8	0.81023	0.985181	1.46502	0.793158	0.754309	1.72268	1.96264	1.54759	0	0	0	1.13629	0.794958	1.04404	0.485212	2.15172	3.83623	-0.490626	0.730769	93.5388	76.8967	-0.211981	-0.661663	1.83818	-0.36168	0.471102	-0.877337	0.195046	0.631893	1.58755	-5.71344	-0.506592	-1.07694	3.00892	1.08434	0.77184	0.781698	0.417816	0.462998	0.465087	0.473402	0.971037	0.945289	0.990857	0.994515	0.920703	0.930472
PE	22	8	0.919277	1.0169	1.94226	0.331669	0.266404	1.62334	1.34748	0.263786	1.81746	1.26313	1.26412	1.23319	0.536706	1.19203	0.614803	1.93888	1.41349	-4.7426	1.29412	0.584297	0.359588	-0.000554013	0.487231	2.15481	0.89263	0.963696	0.344372	1.93982	-0.448613	0.769914	0.58878	5.20163	0.727594	0.43668	0.159106	-0.641761	-5.002	0.340392	-1.38995	0.364493	0.0314388	0.939713	0.980719	0.97902	1.01043	1.02665	1.01292
PE	23	8	0.952996	1.00609	1.30307	0.809918	1.11794	3.3836	4.89769	1.67038	1.82057	1.32646	1.51833	1.00935	0.659424	0.868365	0.180162	4.81991	2.38122	0.226144	1.31818	5.5176	1.3122	-0.0688303	-0.0916641	-0.23203	-0.201663	0.0054988	-4.73633	-0.275732	1.51145	0.999455	-0.415453	-1.11341	-0.685532	-0.445495	-0.331444	-0.696537	-7.8878	8.26527	-3.27174	10.4141	-13.315	1.04736	1.01683	1.01651	1.00769	1.05737	1.20703
PE	24	8	0.927957	1.01587	1.08072	0.463814	0.369779	1.40736	1.15662	3.54584	1.69264	1.55308	1.67101	1.00489	0.673602	0.878664	0.524423	1.67549	1.50574	6.04792	1.15	0.481746	0.59845	3.58762	1.08662	0.881864	0.951914	0.644768	15.1525	-14.8662	8.54785	4.58455	4.99199	0.456516	-0.185878	-0.845527	0.025133	-0.309085	-0.639258	0.196289	0.0506433	-0.656513	-0.247851	1.0286	1.12099	1.02141	1.01646	0.986949	1.04974
PE	25	8	0.79327	0.96413	1.12717	0.459788	0.380265	0.299951	0.202013	0.245995	1.38711	1.32266	1.34546	1.03023	0.457713	0.968931	0.567238	1.70816	2.30312	1.63045	1.41176	0.160373	0.228492	-0.18662	0.0952443	2.37347	0.582754	0.11359	0.268686	0.133103	0.815009	1.05376	0.867791	-0.741813	-0.886188	-1.66877	-1.34545	-36.7564	1.85808	-2.00441	-0.403295	-0.477704	-0.452276	0.991153	0.99972	1.00081	1.00427	0.986832	1.00903
PE	26	8	0.9374	0.997199	1.0814	1.15802	0.968341	3.91499	3.80115	35.3197	1.85159	1.36558	1.3852	1.03011	1.01885	1.1466	0.694123	1.65188	1.21097	0.4948	0.84	1.41897	0.880028	3.12331	0.123837	-0.0510597	-0.0338758	-1.4923	-5.96859	1.82957	-413.581	-56.3928	1.90783	-2.21947	43.2827	10.8143	19.9348	-3.7556	-0.0746133	-2.98521	9.66946	1.68251	1.08322	0.955615	0.975113	0.972535	0.964361	0.974077	0.95254
PE	27	8	0.766417	0.967306	1.37682	0.475961	0.523979	0.916863	0.880675	1.42736	2.3514	1.40297	1.66371	1.02138	0.875798	0.74906	0.69263	1.08147	8.21119	-17.7928	0.75	46.2783	24.2817	0.669347	0.516494	-0.639525	11.1177	1.73068	-2.87231	-0.893413	0.289118	0.660085	0.408053	0.267684	0.376912	-1.11782	-0.258077	-0.0805821	-1.83811	19.8718	-1.63056	-1.59026	-1.97279	1.00555	1.00169	1.00807	1.00686	1.00828	0.995041
PE	28	8	0.931762	0.96594	1.06224	0.732871	0.592906	1.27984	1.18994	1.71768	1.92455	1.36226	1.36042	0.997371	0.619265	0.59227	0.824872	0.718014	1.00207	1.09449	1.05263	0.151766	0.23351	0.625503	-7.01251	-0.294579	1.13041	0.679741	-0.998433	-0.168744	-5.07815	0.634986	-0.118323	0.208333	20.5639	-4.06916	37.9439	6.32471	-1.54385	0.813513	2.10046	0.0883865	-0.737771	0.94802	0.96961	0.987023	0.992125	0.99625	0.981002
PE	29	8	0.925482	1.08307	1.2528	1.40089	1.61805	1.34898	2.03259	2.79209	1.98129	1.41724	1.40095	1.0792	0.301162	0.226566	0.14943	1.5162	1.32863	0.142681	1	0.796694	0.677741	-2.62979	-0.416129	-1.94919	5.07296	1.28068	1.37992	0.184146	0.343043	-3.58405	0.304416	0.995496	-24.3109	1.08722	1.33416	-0.305158	2.14613	0.249532	-0.335791	0.440481	0.283335	0.942167	0.926719	0.989925	0.991757	0.922927	0.917571
PE	30	8	0.962559	0.988805	1.20534	0.428525	0.541055	2.15738	1.88506	4.23546	0.444938	1.28151	1.35787	1.14748	0.684733	0.970083	0.585906	1.6557	4.27192	-0.345053	0.606061	69.4593	17.5778	-0.431779	1.1233	0.180702	0.233116	0.1287	6.134	0.529444	0.607965	-1.88099	-0.634802	-0.037312	2.71758	-0.597728	-1.58861	-8.79807	-2.48474	0.381041	1.42911	0.416128	8.07991	1.02859	0.899348	0.991402	0.969725	0.98786	1.02348
PEPE	31	8	1.01849	0.979481	1.16396	1.56718	2.08425	1.38281	0.984417	0.262176	1.41995	1.65299	1.33911	0.97057	4.19628	1.4773	7.53773	0.195988	2.3703	7.00155	1.2381	5.70882	2.16678	0	0	0	0	0	0	0	0	0	0	0	0	0	0	0	0	0	0	0	0	0	0	0	0	0	0
PEPE	32	8	0.77236	0.987979	1.34682	1.7791	1.9087	2.95215	4.44033	4.30651	1.3178	1.27339	1.19778	1.15932	0.855916	1.05744	0.960552	1.10087	1.31656	0.347042	0.851852	0.247855	0.226445	0	0	0	0	0	0	0	0	0	0	0	0	0	0	0	0	0	0	0	0	0	0	0	0	0	0
PEPE	33	8	0.980001	0.996025	1.18596	1.42423	1.19346	1.39282	1.30482	8.08208	1.33308	1.57335	1.36623	1.00206	2.18634	1.0445	1.0941	0.954664	2.59745	-21.7797	0.965517	16.2871	9.46586	1.14675	-0.155038	0.00767483	1.00323	1.09428	-6.28667	-0.380316	-0.163518	0.437735	1.63642	1.08402	-0.0744438	0.183367	0.227327	0.381509	-3.84449	-0.0824987	0.639605	0.27082	0.239889	1.01686	1.02304	1.00351	1.01159	0.974371	1.00611
PEPE	34	8	0.993907	1.0269	1.39717	0.638189	1.1343	1.20251	1.27105	0.392428	1.65869	1.52537	1.48334	1.08439	0.582819	1.23505	0.439872	2.80775	2.4114	13.0871	0.833333	2.80374	2.57702	-1.46977	0.153416	1.59678	0.782573	-56.7163	10.6999	0.366837	0.960917	0.335347	7.90146	0.425714	-0.149938	0.478514	0.115862	0.611277	0.996482	-0.294172	-6.67723	-1.2831	1.90502	0.974633	0.975306	0.96865	0.963259	0.984603	1.04695
PEPE	35	8	1.01816	0.944564	1.29677	1.6258	2.77675	1.15055	2.2726	0.778128	1.94753	1.37333	1.51851	1.06449	1.00132	0.982884	0.442895	2.21923	3.03782	-0.0935998	0.961538	12.5193	5.68918	0.199152	-0.041196	0.223484	0.0483857	-0.371608	-3.36189	3.60872	0.158732	0.801322	0.826013	-0.216492	2.63638	0.638606	0.401669	1.31578	-2.06167	-1.96091	0.274907	0.654724	-0.941651	1.0492	1.04401	0.978112	0.984352	1.03619	1.07864
PEPE	36	8	0.98624	0.996433	1.11312	0.192298	0.169292	1.96141	1.2427	12.8969	2.3513	1.35688	1.34374	1.0457	0.479927	0.58326	0.392137	1.48739	1.829	1.0624	1.13636	1.77064	0.964784	-2.28669	0.926458	-0.671416	-0.259655	0.0374159	1.25485	0.224381	0.0532992	-1.13087	0.190128	0.0432298	-0.00507528	-0.181634	-0.144166	0.241671	2.45997	-0.0399452	-0.779133	0.00902143	0.223793	0.999132	0.979957	1.00417	1.00435	0.991039	1.01173
PEPE	37	8	0.849719	0.978158	1.19373	0.853502	0.862852	1.10514	1.0828	0.318053	2.39879	1.39047	1.18136	1.02994	0.762876	0.56512	0.818826	0.690158	1.55356	1.31026	1.5	0.388957	0.3476	-1.35333	1.42799	0.718468	2.4761	0.354995	2.00757	0.347946	-0.0372531	-0.372492	0.175842	-0.151204	-0.754798	-0.842955	-0.957617	-0.954078	-0.119637	-6.67742	1.50907	-0.117184	-0.111109	1.02164	1.02139	1.01582	1.01959	1.00796	0.986914
PEPE	38	8	0.967628	1.03039	1.16959	0.460587	0.508663	1.16319	1.46373	0.286077	1.73036	1.29838	1.27602	0.969094	1.07027	1.07341	0.482054	2.22675	2.00539	0.148312	0.741935	6.19891	7.48409	4.71176	-6.14736	-19.0461	2.59642	2.08978	0.493154	0.205402	-0.50595	0.0986351	-0.0341191	1.23013	-10.8463	-2.0897	-0.24785	-0.0996137	3.1336	1.64887	0.729526	0.434604	0.837078	0.919075	0.926868	0.983868	0.974202	0.939211	0.95741
PEPE	39	8	0.984519	1.004	1.40397	0.471709	0.457719	1.97534	1.35315	0.632831	1.20453	1.29647	1.34421	1.02743	0.822768	1.06147	0.709017	1.4971	2.4164	6.10924	0.78125	26.4003	27.3822	0.0143489	0.717091	0.0889149	0.497879	1.1886	-2.91836	-8.80574	-11.0905	-15.3084	-1.46289	-4.84798	-5.40791	-1.72384	-2.52736	-3.64073	0.481984	-1.2157	-0.160268	0.484188	-0.26937	1.02298	1.01176	1.00176	0.984728	1.00545	1.02343
PEPE	40	8	1.02408	1.03037	1.28787	1.24813	1.26196	0.676472	1.34028	1.76836	2.07788	1.47171	1.49994	1.03806	0.565442	0.81442	0.337326	2.41434	1.80341	-0.179423	0.8	10.6443	3.25697	0.434843	0.058562	0.2205	0.28118	-2.90277	0.0838181	0.627396	7.86164	-0.0382034	0.0359519	-0.036703	5.21684	-0.764977	-0.583704	-0.697492	0.819487	0.310569	0.951632	0.172232	-0.661378	0.954236	1.00898	0.969004	0.942789	0.980086	1.10077
All	41	8	0.842365	0.983453	1.32605	0.500141	0.439565	2.64777	6.93544	4.93891	2.34419	1.8314	1.89737	1.17022	0.613781	1.53483	0.966869	1.58742	2.51416	0.0202569	1.09524	16.8	5.87508	-1.23655	-1.20585	0.0637856	0.35317	0.105597	-1.07635	-1.34582	-0.535495	-0.0699809	72.6398	3.63763	0.856145	-4.05511e-06	0.211518	-0.814664	1.88447	0.336171	-3.05397	-1.68291	-3.34003	0.994054	0.978545	0.965192	0.990173	0.949801	0.977101
All	42	8	1.00677	0.997193	1.31047	0.494669	0.410399	1.26881	1.20741	1.10945	0.721532	1.38813	1.82865	1.02343	0.661966	1.12756	0.714637	1.57781	1.59035	-168.389	1.2	1.45191	1.2678	5.54193	-10.1796	37.4649	-0.142603	-261.602	1.1662	-0.306692	-0.0250187	0.414793	0.733942	0.198903	1.0692	0.603164	1.00383	1.11555	0.040852	-1.39089	0.126122	-0.475656	0.52355	1.00732	1.10846	1.03817	1.06865	1.08877	1.06953
All	43	8	0.957464	0.961682	1.1985	2.65502	2.59669	2.22003	4.25419	12.5956	2.47671	1.17712	1.40967	1.16483	0.803825	1.24174	1.00051	1.24111	2.38249	-0.113968	1.6875	4.72369	1.92156	-0.861139	12.1893	5.41416	-6.13918	3.39767	-3.68284	1.4362	-0.119308	0.274949	0.509466	0.43546	0.312031	-0.479036	0.366777	-1.73204	-0.684757	0.609471	0.0733756	0.0001531	-0.0274063	0.916214	0.91882	0.958218	0.949166	0.933827	0.89694
All	44	8	0.997817	0.972323	1.19712	1.46951	1.14786	1.70743	2.01803	3.60104	2.31079	1.31107	1.33507	0.973799	0.739696	0.676555	0.398338	1.69845	1.53036	-10.2853	1.09091	0.509815	0.737759	3.6123	3.25106	0.106401	-5.3959	3.10022	2.74853	-1.52626	3.81485	2.79535	3.05892	-1.09643	-0.670137	-0.416582	3.65264	2.14011	2.43451	1.65768	0.444031	0.219165	0.80208	0.9905	1.00501	1.00616	1.01069	1.00871	1.01458
All	45	8	0.857336	1.00546	1.42045	0.966088	1.28123	1.15393	1.35564	0.0962456	2.10901	1.45667	1.57455	1.05044	1.06627	1.0639	0.441699	2.40864	3.10508	-0.326248	0.814815	71.5744	26.3293	-3.71572	-0.973698	-1.08761	-1.41756	-1.85901	-2.62989	0.0880002	6.03732	5.37109	-2.13821	-6.49079	-1.93314	2.92327	1.50254	1.46835	-0.865507	-4.82047	-0.0498771	5.94941	0.141934	0.862645	0.956147	0.98262	0.980259	0.92934	0.950076
All	46	8	0.935249	1.02946	1.25325	1.14896	1.13768	1.51364	1.8774	2.86539	1.53715	1.29696	1.25814	1.08978	0.699822	1.37041	1.12502	1.21813	1.66227	-0.0692533	0.884615	3.15504	1.66389	-0.66615	-0.206869	3.85052	3.35068	-0.879512	0.460162	-0.186309	-1.98751	-1.19646	-2.32497	-0.124339	0.026657	-0.101733	0.200061	0.0655284	-0.303244	1.54982	1.80075	0.851556	1.27824	1.02015	0.99938	1.00876	1.00823	0.974929	1.01369
All	47	8	0.966719	1.01147	2.01468	0.521022	0.519508	1.05875	1.00082	6.47089	1.35969	1.19143	1.19653	1.02978	0.915094	0.768819	0.395904	1.94193	1.20198	-0.967996	1.36842	0.858061	0.811626	-25.8485	-2.79962	-0.74787	-0.785238	-0.0493644	0.326201	0.303925	-0.396731	-0.218721	0.675471	0.310045	0.0734485	-0.325698	-0.324148	-0.506457	3.4736	-0.502265	-1.88619	-1.00844	0.329604	1.02468	0.983279	0.998327	0.992964	0.990535	1.04807
All	48	8	0.98345	1.00909	1.30103	0.388374	0.546025	1.09624	1.23529	0.599359	1.99422	1.37176	1.37407	1.03876	0.734345	0.671417	0.394172	1.70336	4.32098	-0.538965	1.28571	7.64829	3.79791	2.44303	-0.966248	-2.474	2.22877	0.131955	6.14723	1.50837	-0.271323	0.842984	2.72953	8.50861	-1.12151	1.4772	0.450357	-4.76602	-1.50339	0.74114	1.51157	1.20896	1.69542	1.02627	1.05089	0.986164	0.975431	1.01215	1.00371
All	49	8	1.05588	1.0084	2.35475	0.241856	0.410865	0.347114	0.403502	0.41338	1.94839	1.49156	1.27971	1.05546	0.565936	1.13571	0.103652	10.957	1.25711	-9.36672	0.947368	0.482735	0.765205	2.53339	-0.410404	-0.208547	0.662557	0.455865	0.261071	-0.0954268	-0.0280994	0.187306	0.0530045	-1.96998	1.96037	-0.486658	-778.503	-0.253773	-0.0747221	5.21649	-7.71131	-5.88304	-3.12099	0.985847	1.0532	1.00051	1.04988	0.980441	0.969793
All	50	8	0.969612	0.952797	1.40872	1.32531	1.25835	0.272803	0.1074	0.124698	1.76473	1.28968	1.29543	0.990291	0.620696	0.820709	0.171799	4.77713	2.65097	-0.684794	1.3	1.70849	1.07302	-0.813904	-2.0527	-1.50871	-0.931156	-0.662205	0.960914	-2.53912	0.14571	1.73505	0.872173	-0.87268	-2.47463	0.249444	0.992481	2.3132	-0.343315	0.152854	-1.70927	0.306843	-0.770963	0.998402	1.09294	1.01611	1.01671	1.02851	0.992701
Manual	1	9	0.8332	0.969817	1.12329	1.39691	1.65286	1.69076	1.62236	2.26135	0	0	0	1.06657	0.664575	1.00416	0.446934	2.24677	1.73524	-15.58	0.6	3.3037	1.78164	0	0	0	0	0	0	0	0	0	0	0	0	0	0	0	0	0	0	0	0	0	0	0	0	0	0
Manual	2	9	0.863912	0.988838	1.06523	1.12339	1.70691	2.47507	2.68631	3.54619	0	0	0	1.07795	1.0355	1.28102	0.43443	2.94873	1.56942	1.36796	1.15	1.69563	1.38847	2.08376	7.77975	-102.634	14.1873	-4.8918	-0.129474	0.0444748	2.06932	1.52693	1.42341	1.08421	-5.72365	1.06294	0.256132	0.369065	0.893744	-2.02516	-2.60574	6.56859	3.98447	1.01666	1.01414	0.99263	0.99566	1.05148	1.03
Manual	3	9	0.99127	1.01015	1.4587	0.396451	0.497236	1.43898	1.51027	0.197194	0	0	0	1.02391	0.859069	1.33097	0.284536	4.67769	1.76833	2.60313	1.15385	1.15487	1.10385	0.4291	2.9755	-1.51798	3.37363	-3.11932	1.06712	0.146792	-0.0488747	-0.0301467	-0.125204	-3.04569	-0.673454	-1.91269	-22.0644	1.60765	-7.78401	1.02668	0.153056	0.0119069	-0.0636849	0.990183	1.00928	0.989622	1.0255	0.995316	0.996533
Manual	4	9	0.966444	1.00404	1.29343	1.10646	1.41765	1.33667	1.80366	0.765428	0	0	0	0.985383	0.722425	0.973985	0.36932	2.63724	0.706206	1.64485	1.13043	0.570991	0.35747	0.412568	0.0421663	-0.246458	-0.92898	-2.58322	-0.139845	-0.753657	1.50198	0.0427115	-0.530269	0.244166	0.370601	-0.389004	-0.133616	-0.426676	-9.52905	1.49785	17.6626	1.62864	0.99538	0.967933	0.973724	0.977021	0.960338	0.977582	0.925052
Manual	5	9	1.07317	0.911335	1.17352	1.59481	1.18786	0.636769	0.63102	0.636312	0	0	0	1.0796	0.752181	1.16394	0.655835	1.77474	2.02699	-0.712831	1.17391	7.34178	2.35637	6.70201	3.52712	0.0453868	20.7306	2.4442	-17.4324	-0.429792	2.24224	1.85415	1.02343	-1.04667	-0.945072	-0.603596	-0.183481	-0.204458	0.218019	0.126751	0.0573823	0.00763677	0.177747	1.10391	1.04131	1.0136	1.03417	1.0539	1.11167
Manual	6	9	0.921067	0.970401	1.52716	0.287245	0.26082	1.03473	1.19103	0.0856561	0.0120094	32.2839	32.6624	1.13699	0.503556	1.08314	0.305785	3.54217	0.744843	0.278865	1.26316	0.493407	0.422375	-0.0200149	0.791853	4.92526	0.766258	1.21479	-0.206015	0.908055	0.0415167	0.460724	17.577	0.30612	-0.56123	-18.5301	1.84466	1.45879	-1.52735	0.0733788	-1.59047	-0.656065	-1.30359	0.960532	0.961718	0.955709	0.969323	0.957698	0.913049
Manual	7	9	0.948605	1.0111	0.985765	1.86557	2.6348	1.40545	1.54501	0.56028	0.0111222	33.6376	31.2545	1.14631	0.739746	0.888142	0.758199	1.17138	1.48966	-0.280927	0.869565	1.75456	3.12098	-2.82756	0.192743	-0.947351	-0.482256	-1.55794	-0.200548	-0.165732	0.0572629	0.039181	-0.0639077	-21.1279	0.379873	0.487803	0.516147	0.214936	-0.479365	-0.0721786	0.234767	-0.602937	-2.76142	0.979945	0.984806	0.984924	0.980544	1.093	0.942139
Manual	8	9	1.01796	1.0141	1.3175	0.594821	0.516794	1.49552	1.48569	0.49997	0.0104678	28.8711	30.4091	1.06631	0.8242	0.913615	0.76914	1.18784	0.840488	-0.0625697	0.954545	0.862099	0.877799	0.752895	0.190358	0.775496	1.10441	1.77605	-21.8205	1.42096	0.021476	-0.757844	0.089221	-0.24794	-0.210788	-0.855671	-0.809553	-1.28787	0.674323	-1.14635	0.660602	0.0866611	0.410117	0.987574	0.960154	1.00618	0.975957	0.996327	0.965015
Manual	9	9	0.938892	0.996338	1.11058	0.245107	0.260279	1.53943	1.49131	2.78781	0.00921653	28.5707	27.1079	1.04276	0.510558	0.588108	0.42008	1.39999	1.39043	-0.672424	1.38889	1.05718	0.491399	-0.530283	0.147033	0.139942	0.126317	0.686823	-4.95358	-4.61531	1.03252	-0.0597793	0.142581	-0.14434	0.229843	1.00445	0.925706	0.997038	0.40514	1.42543	0.413346	-2.54164	0.728025	0.979409	1.01386	0.989839	0.999538	0.976099	0.997185
Manual	10	9	1.00022	0.967551	1.23015	0.799489	0.830852	2.00811	2.0133	0.438231	0.0112589	17.7769	16.3381	0.952082	0.845458	1.04085	0.388125	2.68174	0.872535	0.811512	0.962963	0.559382	0.989725	15.1049	2.97848	-6.91078	-715.807	-25.6112	-0.0523979	-3.15399	1.32725	-0.0689783	2.12824	2.8473	1.93135	1.72552	18.1933	-3.33287	-0.386984	-2.62379	1.3507	-1.09232	2.43346	0.933633	0.952975	0.981479	0.967671	0.936223	0.960102
Random	11	9	0.876724	1.00031	0.940639	2.04141	3.96207	1.47491	1.46586	4.92509	0	0	0	0.940521	1.73384	1.53511	2.02508	0.758048	1.07687	-0.2575	0.814815	1.33287	0.949328	0.0808302	1.42932	-8.16229	0.221421	0.63448	1.30739	17.6768	1.67827	0.948917	1.1317	-18.3807	-39.9071	-3.38748	6.18343	61.7451	-1.29594	0.179873	-0.367049	-0.0382248	0.708407	0.990082	0.951247	0.970321	0.981895	0.884028	0.988586
Random	12	9	0.988696	1.07764	1.52292	0.800718	0.740861	2.63554	2.2854	7.64	0	0	0	1.02101	1.18596	1.61109	1.4929	1.07917	1.73637	1.65913	1.4375	1.24571	1.3176	0.0341304	0.391881	-39.9177	1.78037	3.6782	0.806414	-56.4426	4.83062	7.33734	-11.1273	-1.2123	-0.476607	-1.72833	-3.14658	-3.09378	1.30462	0.677042	0.547121	1.07831	0.217538	1.02199	0.998745	1.01743	0.959338	1.0863	0.919064
Random	13	9	1.09157	1.05824	1.20169	0.808612	1.14495	1.75795	2.04692	4.54191	0	0	0	1.02551	1.00047	0.887603	0.501545	1.76974	1.02464	-0.253804	1.23529	3.28943	2.5545	-0.986609	1.78523	-1.38445	-1.32136	-1.12495	0.00143366	0.780808	-0.604893	1.59418	-0.259285	-1.54766	-0.612364	-0.0727916	0.524706	-0.35732	-0.55657	0.589392	-0.033126	0.40932	0.424414	0.969898	0.986535	0.975953	0.972671	0.984329	1.06492
Random	14	9	0.920759	1.00835	1.11015	0.982726	1.39534	2.19641	3.81126	0.682788	0	0	0	1.05794	1.23302	1.1815	1.36928	0.862865	1.59255	0.620244	1.0625	1.99603	1.14681	-1.34748	16.5313	-0.533065	-1.37276	-0.521976	1.63333	-0.771845	-1.21343	0.0549926	-0.259759	-3.39003	-0.0218214	0.394585	0.876297	0.769034	-1.81506	2.34485	1.64686	3.66051	1.74045	0.952407	0.971266	0.991189	0.983994	0.905483	0.931871
Random	15	9	0.914518	1.0298	1.21538	1.42742	1.90031	1.68655	1.47147	1.45082	0	0	0	1.02655	1.18543	0.806883	1.12454	0.717523	1.39887	1.00621	1	3.0426	1.25624	-0.809135	0.474085	0.0159913	0.995959	0.217552	-0.16963	-1.4449	4.44881	4.93884	6.48724	-0.0807406	0.749247	0.675207	1.04291	1.03435	0.30993	0.0211673	-1.74291	8.66506	-1.7951	0.988269	1.01252	0.981697	0.995296	1.00274	0.995078
Random	16	9	1.02606	0.990061	1.22128	0.559632	0.580913	1.29882	1.24281	4.98057	0.00701614	19.4669	21.1439	1.02025	0.716606	1.3362	0.8134	1.64274	1.05758	0.234108	0.928571	1.42889	1.73394	0.854595	0.433981	0.119334	-0.0585985	-0.552852	-14.1457	4.42039	2.38605	0.291104	-0.0195635	0.312943	1.13102	0.465105	0.828742	0.695718	-0.146224	97.5715	-0.658196	1.88249	-0.192162	0.981026	0.968797	0.980406	0.971746	0.976992	1.00499
Random	17	9	1.00027	0.988562	1.56184	0.157771	0.147158	1.10147	0.910506	6.88936	0.00589007	30.128	32.1037	0.952884	0.914528	0.841611	0.37899	2.22067	1.09388	-5.6036	1.03448	0.728763	0.97009	1.14121	1.23485	0.978047	1.57432	1.29143	0.466581	1.03797	0.320748	0.573709	-1.82435	-0.959501	0.16646	0.539196	1.10311	1.20087	-0.00278554	0.493336	0.730969	0.633079	0.557503	1.01229	0.989029	0.991804	0.988059	1.00605	0.999372
Random	18	9	0.952181	0.930977	1.56931	0.588284	0.815144	0.935882	1.01148	0.591294	0.00666182	25.5736	26.362	0.998137	0.831426	0.853773	0.300565	2.84056	1.57959	1.72551	0.566667	31.8789	65.7023	9.0205	-0.369318	0.339099	0.680519	1.17995	-1.1766	0.25636	-0.0877075	110.895	0.809539	-1.03454	3.71173	-4.10883	2.34164	1.00537	-1.29948	1.12395	13.5809	-0.243612	-0.485837	0.96346	1.0046	0.997859	0.998982	0.965796	0.980493
Random	19	9	1.0959	1.05335	1.24811	0.259081	0.335093	1.84624	2.1821	1.4297	0.010995	18.5956	20.4217	1.00062	0.405103	0.657281	0.16882	3.89339	1.26169	0.0875756	1.15	2.58736	1.66351	-1.29703	-0.32076	-0.155087	-0.315153	-0.172908	-0.155802	-0.0914304	0.459114	-0.0318621	0.000188442	0.499961	4.48934	2350.67	-0.202576	0.303321	-1.56865	0.918053	-1.49631	-1.92704	-4.47584	0.998961	1.05211	0.993587	1.04021	1.02589	0.969051
Random	20	9	0.973451	1.00262	1.55543	0.816772	1.08047	1.11613	1.35929	0.747577	0.00692128	23.1705	24.6173	1.03243	0.737057	0.901957	0.474571	1.90057	1.57088	0.73127	1.04	1.5799	1.08729	0.330978	-0.403288	-2.18771	-1.69421	0.117711	-3.66629	0.919947	-1.358	998.935	0.295178	1.90722	0.241945	-0.200371	-0.298179	-0.247054	1.53181	-0.0910991	-0.183873	0.328246	0.548918	1.03812	1.03879	1.02542	1.02208	0.963139	1.02007
PE	21	9	0.80077	0.985702	1.60867	0.612617	0.76639	1.39706	1.5833	1.01096	0	0	0	1.19782	0.790483	1.36241	0.286021	4.76333	4.02234	-2.37987	0.730769	97.7625	85.0365	-0.808202	5.63573	6.02021	-2.61193	-2.47136	0.749906	3.1533	0.55258	0.72847	-21.8564	1.68509	-0.48999	14.8671	0.885582	-2.53234	0.117285	0.309043	0.199621	0.357022	0.276689	0.975537	0.94504	0.981059	0.990436	0.917424	0.922241
PE	22	9	0.915501	1.01218	2.12017	0.263869	0.246813	2.31916	1.76611	0.371002	1.71289	1.24002	1.24691	1.28721	0.648041	1.32962	0.560296	2.37306	1.50784	-9.16585	1.11765	1.01186	0.756952	0.304501	0.242426	2.26819	0.499526	0.743714	0.743329	1.87502	1.20503	-0.219041	-0.0117691	-14.8856	-0.699954	-1.25713	-0.936657	2.94074	1.67003	-0.0582032	-1.35675	0.869213	0.161309	0.929568	1.00388	0.970593	1.01172	1.02357	1.01723
PE	23	9	0.941141	1.01574	1.25139	1.08285	1.8284	4.28763	6.18016	2.73325	1.75783	1.31915	1.49193	1.03878	0.53195	0.95788	0.150449	6.36682	2.47991	0.412567	1.22727	5.12496	1.62479	-0.32452	-0.305333	-0.32489	-0.291512	-0.176363	3.10597	0.539465	1.12189	2.24744	-0.145101	-0.3117	-0.0936269	-0.0569574	0.132621	-0.189497	-9.60454	7.0366	0.482057	6.58502	-9.35176	1.04468	0.994043	1.01511	1.01493	1.0609	1.21554
PE	24	9	0.949431	0.999418	1.00675	0.692001	0.482555	1.14151	0.902961	2.94972	2.03176	1.63833	1.75756	1.00388	0.823422	0.995999	0.74248	1.34145	1.59182	-3.55437	1.25	0.332566	0.819125	0.743603	1.40935	0.372107	0.639775	0.641759	10.0845	12.459	-2.14496	0.300548	-0.4622	0.787521	0.423846	0.221615	0.196376	0.138536	0.530718	0.359368	1.0847	0.12788	-0.890752	1.03303	1.12526	1.01727	1.02055	1.00452	1.04774
PE	25	9	0.787745	0.960049	1.06795	0.6314	0.547574	0.351933	0.277072	0.906748	1.19747	1.20071	1.22328	1.01931	0.719264	1.11684	0.770573	1.44936	2.4905	0.373209	0.941176	0.229615	0.17992	1.41773	1.58033	12.9537	1.67125	1.06834	0.678067	1.68995	2.22388	2.77086	2.57352	-0.613909	0.160907	-0.432612	-0.473724	-3.38716	-1.37842	1.66448	0.908282	0.871792	1.20406	0.988657	0.999866	0.988868	0.99351	0.976158	1.00118
PE	26	9	0.941081	1.00378	1.13424	0.722584	0.782987	3.61681	4.13123	9.3948	1.74184	1.32382	1.36411	1.03755	0.901855	1.21183	0.453575	2.67172	1.21388	-0.283644	0.88	1.61758	1.33063	1.70219	-0.75693	-0.658522	1.53248	0.398378	8.25769	-0.407062	-255.35	-51.7338	0.447553	-3.08113	5.03627	-5.53835	-33.5437	9.68187	0.807151	-0.52515	7.01541	1.14281	0.850951	0.94638	0.963105	0.964943	0.961525	0.959945	0.95301
PE	27	9	0.762496	0.970319	1.30457	0.478235	0.379348	1.04858	1.02622	0.737696	2.21825	1.48686	1.75106	1.01471	0.864166	0.830363	0.50749	1.63621	7.79971	27.5073	0.821429	13.8209	9.80518	-2.42634	0.960406	-2.92847	7.20511	1.14487	-1.51617	-1.26613	0.498956	0.244646	0.664139	0.91732	0.293213	0.596816	-0.182506	-0.668056	-1.36501	49.7177	-2.76605	-2.56116	-4.76978	0.998842	0.993548	1.00272	0.999428	0.998588	0.982216
PE	28	9	0.931721	0.916224	1.1771	1.02948	0.677356	0.910577	0.933641	0.725314	1.83938	1.40534	1.3894	1.03694	0.629368	0.666479	0.990586	0.672813	1.09604	-0.237819	1.10526	0.671417	0.624988	-0.0189328	-3.91386	-0.892351	0.78182	0.481582	6.3218	0.385891	-4.38579	0.808151	0.165163	0.147015	17.0973	-1.12569	42.6359	5.53537	2.36923	-4.54478	1.60539	2.05655	2.34547	0.95041	0.975202	0.988773	0.994827	0.979363	0.955691
PE	29	9	0.920426	1.01014	1.18123	1.7615	2.44716	1.37411	2.01238	0.856497	2.12436	1.38342	1.36728	1.02639	0.277009	0.191091	0.154722	1.23506	1.33855	-4.08335	0.96	0.398627	0.421655	0.259216	-1.56095	-2.16033	4.21738	1.38904	-0.222601	-0.696202	0.00834859	4.47416	-0.721998	-0.109929	-11.4904	0.537623	-2.62121	0.140514	-0.385318	0.059676	-0.0915231	-0.0598404	-0.136713	0.9613	0.938793	1.00216	1.00722	0.927484	0.936946
PE	30	9	0.949301	0.987269	1.16314	0.381443	0.440138	1.98746	1.65818	3.85032	0.401936	1.22661	1.30029	1.15638	0.591991	1.15712	0.49646	2.33073	3.94193	0.389523	0.606061	47.3662	15.1454	-0.127959	-1.95931	0.466223	0.50625	0.563376	-3.10961	0.191879	1.35034	-0.210455	0.300091	0.159022	-1.21555	-0.501745	0.101923	-2.50584	3.54552	0.0508788	0.43231	1.27095	3.6362	1.03068	0.985001	0.988362	0.974068	1.02175	1.06125
PEPE	31	9	1.01737	0.996981	1.25496	1.37038	1.52944	2.83012	1.755	0.48266	1.41152	1.67856	1.34352	1.00364	2.73558	1.13468	3.85944	0.294	2.14555	9.90226	1.2381	3.19148	1.53905	0	0	0	0	0	0	0	0	0	0	0	0	0	0	0	0	0	0	0	0	0	0	0	0	0	0
PEPE	32	9	0.769755	0.995162	1.3786	1.92587	2.15684	2.26444	2.70592	7.25552	1.342	1.26535	1.18151	1.1286	0.796252	1.53315	1.2768	1.20077	1.24918	0.339489	0.925926	0.259335	0.293939	0	0	0	0	0	0	0	0	0	0	0	0	0	0	0	0	0	0	0	0	0	0	0	0	0	0
PEPE	33	9	0.976578	0.99777	1.26574	1.02055	0.964244	1.12332	0.990321	11.0975	1.40593	1.60454	1.38181	1.00651	1.88085	1.10407	1.11343	0.991596	2.67566	18.1829	0.827586	21.0709	9.5572	0.865737	0.351976	-0.41423	0.70075	1.50114	-6.92236	0.191781	0.373042	0.546508	1.45661	2.67723	0.0376542	0.0945615	0.161027	0.428717	6.24501	-0.695976	1.11026	0.492421	0.946835	1.0331	1.03359	1.01399	1.01958	0.976016	1.00501
PEPE	34	9	1.00029	1.02508	1.39575	1.08159	2.08882	1.41801	3.02192	0.391593	1.97644	1.53795	1.50014	1.08587	0.573445	1.23595	0.565717	2.18476	2.51974	6.05877	0.791667	4.05851	3.47442	-11.7227	0.105013	1.14356	0.72984	41.4794	-6.09407	-0.970416	-0.236023	0.198657	-0.344318	-0.287759	0.088209	0.141458	0.0640664	0.360792	-0.885058	0.417473	-3.78276	2.05255	3.75408	0.977752	0.977517	0.960854	0.964498	0.992718	1.0608
PEPE	35	9	1.00942	0.947894	1.29509	0.563202	0.883298	1.40319	1.35335	0.183336	1.83909	1.38249	1.49213	1.09673	0.951811	1.07437	0.331247	3.24342	3.10774	0.0794268	1	11.0453	4.34734	0.588604	0.589876	0.815941	0.798767	0.450617	2.09991	6.05437	0.327359	1.54568	0.0261834	1.67743	-3.54861	-0.364326	-0.242603	1.20659	-1.87287	-0.913281	-0.560127	1.58431	-0.415612	1.01455	1.02721	0.965238	0.964625	0.998945	1.05368
PEPE	36	9	0.981599	0.973206	1.12328	0.159261	0.140893	1.52852	1.00147	16.9982	2.35729	1.36164	1.35929	1.07172	0.508822	0.583201	0.416187	1.4013	1.7149	0.284209	1.09091	1.52947	0.970217	-1.78292	-0.170626	0.755087	-0.00793591	-0.0968613	-0.347689	0.130091	0.460652	0.491078	-0.605617	1.13745	0.28078	0.396137	0.123373	0.308683	12.0666	-0.238373	0.0615434	-0.052729	0.00877274	0.991308	0.978889	0.998205	0.997739	0.978537	1.00827
PEPE	37	9	0.833188	0.967704	1.13853	0.859865	0.942275	1.79418	1.58511	0.287588	2.32461	1.38371	1.15781	0.996712	0.59527	0.531943	0.590773	0.900419	1.54696	-4.07309	1.22222	0.3859	0.299092	-0.0542048	0.196958	1.481	1.57618	-0.174064	-6.68326	1.35623	-0.307123	-0.320946	0.0812934	-1.16822	-0.574925	-0.978008	-1.28315	-0.987209	-2.4657	-6.03822	1.15297	-0.964455	-0.417499	1.01223	1.00345	1.02241	1.00777	1.00982	0.979138
PEPE	38	9	0.968325	1.01308	1.20355	0.561254	0.419731	1.22096	1.91074	0.695622	1.51486	1.35922	1.35606	0.991883	0.850357	1.12238	0.502676	2.23281	2.03417	0.328593	0.774194	3.54042	5.00033	4.29352	-4.42037	-21.1553	3.67919	2.3937	-0.0888834	-1.833	-0.298872	0.00658547	0.159848	2.554	-12.4044	-1.08578	0.0281912	0.390918	-6.51883	0.0870722	0.860735	0.697312	0.72182	0.929321	0.920594	0.998711	0.989825	0.950924	0.985766
PEPE	39	9	0.975379	0.971923	1.37654	0.912104	0.813417	1.45716	1.00595	2.37716	1.13567	1.31222	1.36295	1.0413	0.645262	1.00222	0.895753	1.11886	3.05995	7.45608	0.75	63.1624	65.2116	-0.00742054	0.995237	0.650854	1.05859	1.45867	-3.10188	-8.0863	-13.7381	-28.1662	-4.67284	-2.43137	-5.42783	-1.28056	0.321617	-2.49687	0.478807	4.62842	0.095649	-0.449885	-0.311117	1.02105	1.00598	1.00551	0.976041	1.01015	1.03718
PEPE	40	9	0.977325	0.961249	1.25175	1.11658	1.45508	0.669945	0.770308	0.697698	1.97533	1.44389	1.46157	1.02337	0.809279	1.24414	0.646665	1.92394	1.67395	-0.00958624	0.96	3.79228	1.86247	0.530855	0.537794	0.117351	0.0824339	-3.35552	0.184471	-0.190528	7.28471	0.152981	-0.222591	0.694972	2.52712	-0.0785319	-0.151176	-0.234445	-1.53964	-3.29984	3.19126	-4.66671	4.62793	0.960237	1.0092	0.975794	0.948539	0.988427	1.08297
All	41	9	0.836498	0.958542	1.41682	0.682578	0.714607	3.61628	8.26723	0.357702	2.13236	1.75611	1.81324	1.13204	0.713719	1.12506	1.09855	1.02413	2.6561	0.151979	1.04762	18.5911	7.20186	3.15039	-0.998927	0.082024	0.81809	-0.318957	0.957595	1.02849	0.545849	-0.176253	44.6509	-26.9657	8.75899	2.48245	3.13875	3.05976	-2.56004	1.58555	-6.76996	-1.08337	-0.996692	0.989895	0.980429	0.975259	0.994075	0.975833	0.952967
All	42	9	1.01471	0.967612	1.26905	0.454144	0.394786	1.74705	1.53036	1.4048	0.74211	1.3906	1.7812	1.00214	0.744205	1.11213	0.83966	1.3245	1.4956	-93.7171	1	1.60601	1.17639	-1.29056	-3.36727	-12.7286	0.70286	50.7316	0.270958	-1.0839	-0.326644	0.0875153	-0.152629	0.108908	-0.0162271	0.543486	0.604396	0.72191	-0.199408	-1.2438	0.590356	0.0365136	-0.0810561	1.05241	1.098	1.04373	1.07188	1.0999	1.06286
All	43	9	0.949752	0.982507	1.23776	2.40428	2.32829	1.73929	3.31353	2.8951	2.22362	1.18813	1.44734	1.23745	1.60919	1.82766	1.53752	1.18871	2.52171	-0.289116	2.1875	3.0096	1.49752	-2.07296	16.9238	4.92287	-5.7726	2.92531	0.403186	-2.77449	-0.692204	-1.1206	-1.32847	1.85577	0.081892	0.957672	0.524941	0.580854	-0.0841653	0.0851401	0.0490742	-0.127785	-0.135171	0.893885	0.885629	0.911687	0.876949	0.876639	0.870842
All	44	9	1.01379	1.02275	1.27567	1.09833	1.22236	1.77784	2.03019	21.4037	2.85478	1.25956	1.31533	0.983715	0.861223	0.750297	0.431159	1.74019	1.78479	-3.55847	1.18182	1.6081	1.18619	3.26931	2.12378	-3.35419	-1.9892	2.4814	-0.143089	-0.601411	1.31115	2.69514	-1.81469	-0.668216	0.361436	-0.707341	25.5441	-1.6906	1.28584	2.94805	1.76273	0.68727	0.839786	0.963997	0.985366	0.977499	0.977206	0.983053	0.952514
All	45	9	0.846061	0.999657	1.4491	0.809622	0.957341	1.17219	1.52209	0.114479	2.19072	1.47891	1.61244	1.0749	1.02614	1.15685	0.473197	2.44477	2.97449	-0.354341	0.777778	58.0572	25.736	1.14895	0.426679	0.258429	0.126464	0.30309	7.40886	2.30543	1.93801	1.85083	-0.851889	-4.4055	-2.51765	3.17368	1.20209	2.56057	-0.201932	0.630056	0.446975	-5.02511	0.28161	0.880555	0.872227	0.977038	0.971114	0.891572	0.940389
All	46	9	0.930987	1.0294	1.20947	0.727776	0.825305	1.83892	2.25724	1.24821	1.48825	1.29148	1.25186	1.03337	0.729053	1.34772	1.18478	1.13752	1.80888	-6.90383e-05	0.884615	4.58721	2.33585	-0.837613	0.0353461	3.954	6.20634	-0.985191	1.35445	-2.58135	-0.184098	-0.308836	-0.535547	0.0346237	0.0438946	0.507375	0.402078	0.406794	0.0747003	1.50466	0.588126	1.04662	1.50913	1.01485	1.0033	1.00495	1.0022	0.973201	1.01199
All	47	9	0.963259	1.00849	1.86688	0.451673	0.562126	1.01674	0.929644	1.1553	1.09985	1.18497	1.1865	1.00498	1.02777	0.838509	0.41817	2.00519	1.1257	0.0181837	1.47368	0.713247	0.887257	-28.9801	-0.720762	0.0813152	-0.638732	0.436123	-0.79345	-0.407597	1.73536	-0.335613	0.34142	-0.666637	-0.242523	-0.446098	-0.425572	-0.478406	-5.90508	0.416531	-2.02651	-1.56674	-0.340974	0.996276	0.955434	0.988409	0.984125	0.95604	0.999195
All	48	9	0.99482	1.00075	1.2989	1.21248	1.99102	0.944304	1.95883	0.109423	2.12364	1.41111	1.41797	1.03224	0.783625	0.906531	0.50935	1.77978	4.41489	-3.24412	1.28571	6.88964	4.21551	-38.9934	20.8632	43.5134	-6.39134	-0.304289	1.50565	5.95462	0.938471	1.33451	2.16695	14.5125	-1.78439	-2.02618	2.54515	-5.56999	-1.53902	0.98228	-0.792661	0.204284	-0.338025	1.06661	1.09703	1.00495	0.985536	1.03767	0.999625
All	49	9	1.05964	0.987179	2.1966	0.267038	0.473502	0.23189	0.274695	0.798515	1.75726	1.46912	1.26793	1.06438	0.632083	1.29888	0.0732354	17.7357	1.26675	-7.40976	1.26316	0.268589	0.504565	2.14192	0.293968	0.290454	0.211512	0.442826	0.0411595	0.219551	0.101699	-0.0745336	0.283504	-3.40351	-0.266103	2.82461	-194.209	-0.399504	0.428753	4.32762	-5.29541	-5.82648	-2.48586	0.994448	1.05547	1.0028	1.05367	0.9827	0.984103
All	50	9	0.989987	1.01221	1.19744	1.12231	1.70827	0.603793	0.259815	1.26212	1.57945	1.27786	1.28731	0.995346	0.611929	0.843697	0.191095	4.41507	2.74487	1.23796	1.55	1.68641	1.02025	-1.03804	-1.66092	-1.10986	-0.881416	-1.16323	-0.969517	1.12788	-1.11542	0.102337	0.336421	-1.97122	4.8545	-0.376746	0.041762	-0.19219	0.663766	-0.081451	-1.91818	-0.114709	-0.0970943	0.979852	1.09791	1.01563	1.01748	1.00049	0.993399
[truncated: 17 more columns]

## Sheet: Short Questionnaire Outcomes
Participant	Interval	Short Questionnaire
		Difficulty	Enjoyment	Speed Change	Paddle Size change
1	1	2	7	1	-1
2	1	3	3	0	-1
3	1	3	6	1	1
4	1	3	5	1	0
5	1	4	3	0	1
6	1	4	5	1	0
7	1	4	4	1	0
8	1	3	5	1	0
9	1	3	3	1	1
10	1	2	4	1	0
11	1	3	5	1	-1
12	1	2	6	1	0
13	1	2	5	1	0
14	1	3	6	0	1
15	1	2	4	1	0
16	1	2	4	1	1
17	1	3	6	1	1
18	1	3	5	1	0
19	1	4	5	1	1
20	1	3	5	1	0
21	1	4	5	2	-2
22	1	2	3	1	0
23	1	6	5	-1	0
24	1	5	6	0	0
25	1	2	5	1	0
26	1	3	5	1	1
27	1	2	3	1	1
28	1	2	7	0	0
29	1	4	6	2	1
30	1	5	5	1	0
31	1	2	5	1	1
32	1	6	7	0	1
33	1	4	4	1	0
34	1	3	7	0	1
35	1	5	6	1	0
36	1	2	4	1	0
37	1	4	6	-1	0
38	1	2	6	0	1
39	1	3	5	1	1
40	1	3	5	1	0
41	1	2	3	1	0
42	1	2	6	1	-1
43	1	2	5	1	0
44	1	2	6	1	-1
45	1	3	3	0	1
46	1	2	4	1	0
47	1	2	6	1	0
48	1	2	7	1	-1
49	1	1	4	1	0
50	1	4	5	1	0
1	2	3	7	1	0
2	2	5	4	0	0
3	2	4	6	0	-1
4	2	5	6	0	0
5	2	4	4	1	0
6	2	5	5	0	1
7	2	5	5	1	0
8	2	5	5	1	0
9	2	2	4	1	-1
10	2	4	5	0	-1
11	2	1	2	2	-2
12	2	4	6	0	1
13	2	2	3	1	-2
14	2	6	6	-1	1
15	2	5	5	0	0
16	2	4	6	0	0
17	2	1	7	0	1
18	2	2	5	0	-1
19	2	3	3	2	1
20	2	5	5	1	0
21	2	3	4	0	0
22	2	4	4	0	0
23	2	2	6	0	0
24	2	5	7	0	1
25	2	4	5	1	0
26	2	6	5	0	1
27	2	5	5	0	1
28	2	6	7	0	1
29	2	6	6	0	0
30	2	5	6	1	0
31	2	5	4	0	1
32	2	2	7	1	0
33	2	6	6	1	1
34	2	6	6	0	2
35	2	6	6	0	1
36	2	4	6	0	0
37	2	6	6	0	2
38	2	2	6	0	0
39	2	4	5	0	1
40	2	2	5	1	0
41	2	3	7	0	0
42	2	5	5	1	0
43	2	4	3	0	1
44	2	5	3	0	1
45	2	2	3	1	0
46	2	2	3	1	-1
47	2	4	6	0	1
48	2	4	7	1	0
49	2	3	5	1	0
50	2	5	5	1	1
1	3	3	7	0	0
2	3	4	5	1	0
3	3	5	6	0	-1
4	3	5	6	0	-1
5	3	3	4	0	-1
6	3	2	5	1	-1
7	3	6	5	1	0
8	3	6	7	0	0
9	3	5	5	1	0
10	3	5	5	1	0
11	3	3	6	1	-1
12	3	6	6	-1	0
13	3	4	5	0	-2
14	3	6	6	0	0
15	3	4	2	2	0
16	3	1	4	1	-1
17	3	2	6	1	-1
18	3	4	4	1	1
19	3	5	6	1	0
20	3	5	5	1	-1
21	3	6	6	0	0
22	3	3	5	0	-1
23	3	3	6	0	1
24	3	5	6	0	0
25	3	5	4	1	0
26	3	5	6	0	0
27	3	5	5	0	0
28	3	4	5	1	1
29	3	7	4	0	1
30	3	5	6	1	0
31	3	3	5	1	1
32	3	4	5	-1	1
33	3	5	5	1	1
34	3	6	7	0	2
35	3	7	5	-1	1
36	3	6	6	0	0
37	3	7	7	-2	1
38	3	2	5	0	1
39	3	5	6	0	1
40	3	3	6	1	0
41	3	5	7	0	0
42	3	6	5	1	0
43	3	5	4	-1	1
44	3	2	3	1	0
45	3	1	1	1	-1
46	3	2	2	1	-1
47	3	2	4	1	0
48	3	6	7	1	0
49	3	5	6	1	0
50	3	3	5	1	0
1	4	3	7	1	0
2	4	5	5	1	0
3	4	6	5	1	0
4	4	7	6	0	0
5	4	5	5	1	0
6	4	6	6	0	-1
7	4	6	5	0	0
8	4	6	7	1	-1
9	4	6	5	0	-1
10	4	5	5	1	1
11	4	1	3	2	-2
12	4	5	6	1	0
13	4	3	3	0	-2
14	4	5	5	0	0
15	4	5	3	1	-1
16	4	2	3	2	0
17	4	1	7	1	0
18	4	4	6	0	0
19	4	6	6	0	0
20	4	5	5	1	0
21	4	6	6	-1	1
22	4	6	5	0	1
23	4	3	5	-1	1
24	4	5	6	0	0
25	4	5	5	1	0
26	4	5	5	0	1
27	4	6	6	1	0
28	4	2	7	0	0
29	4	6	6	0	1
30	4	4	4	1	1
31	4	4	3	0	1
32	4	6	6	0	0
33	4	4	4	2	1
34	4	6	7	0	2
35	4	7	4	-1	1
36	4	6	6	0	0
37	4	7	7	-2	1
38	4	3	5	0	1
39	4	2	2	0	2
40	4	2	7	1	0
41	4	7	7	0	0
42	4	7	6	0	0
43	4	5	5	-1	1
44	4	1	2	1	-1
45	4	2	4	1	0
46	4	4	5	0	0
47	4	5	6	0	0
48	4	6	7	1	0
49	4	6	6	0	0
50	4	5	5	1	1
1	5	5	7	0	0
2	5	5	5	1	0
3	5	6	6	1	0
4	5	6	6	1	1
5	5	5	5	1	1
6	5	6	6	1	0
7	5	6	4	0	-1
8	5	6	5	0	1
9	5	6	5	0	0
10	5	4	4	-1	1
11	5	1	2	2	-2
12	5	3	4	0	-1
13	5	4	3	1	-1
14	5	2	3	1	0
15	5	6	6	0	0
16	5	1	2	2	0
17	5	1	3	2	1
18	5	6	5	0	0
19	5	7	6	-1	0
20	5	4	5	1	-1
21	5	4	6	-2	2
22	5	3	3	1	0
23	5	5	5	-1	2
24	5	5	7	0	0
25	5	4	4	1	0
26	5	6	6	0	2
27	5	6	6	0	0
28	5	2	6	0	1
29	5	7	5	0	1
30	5	6	5	1	0
31	5	3	5	1	0
32	5	2	6	0	0
33	5	3	4	2	0
34	5	7	7	0	2
35	5	7	4	-1	1
36	5	5	6	1	0
37	5	6	7	-2	1
38	5	3	5	0	0
39	5	2	3	1	2
40	5	4	6	1	1
41	5	5	7	0	0
42	5	7	6	0	1
43	5	5	6	0	0
44	5	4	4	1	0
45	5	3	3	1	0
46	5	6	6	0	0
47	5	4	6	1	0
48	5	7	7	0	0
49	5	6	6	0	0
50	5	4	5	1	0
1	6	5	7	1	0
2	6	5	6	1	0
3	6	7	3	0	1
4	6	6	6	0	0
5	6	6	5	0	-1
6	6	7	5	0	1
7	6	7	5	0	0
8	6	7	6	-1	0
9	6	7	2	-1	1
10	6	3	4	1	0
11	6	3	6	2	-2
12	6	2	3	0	-2
13	6	5	5	1	0
14	6	2	2	1	0
15	6	4	3	2	-2
16	6	2	4	1	2
17	6	2	5	0	-1
18	6	6	5	1	1
19	6	6	5	0	1
20	6	4	4	1	-2
21	6	5	6	-1	1
22	6	3	5	1	0
23	6	2	6	0	0
24	6	6	7	0	0
25	6	3	4	1	0
26	6	5	5	1	2
27	6	6	6	0	0
28	6	6	5	0	1
29	6	7	6	0	1
30	6	5	4	2	0
31	6	3	5	0	1
32	6	1	6	0	0
33	6	2	2	2	0
34	6	7	7	0	2
35	6	7	3	-1	1
36	6	5	4	1	0
37	6	7	7	-2	1
38	6	3	5	-1	0
39	6	2	4	1	2
40	6	4	5	1	1
41	6	5	7	0	0
42	6	7	5	-1	0
43	6	6	5	0	1
44	6	5	5	0	0
45	6	3	5	1	-1
46	6	7	6	0	0
47	6	2	3	1	-1
48	6	7	7	0	0
49	6	5	6	0	0
50	6	5	5	1	1
1	7	7	7	0	0
2	7	6	6	1	0
3	7	5	5	-1	0
4	7	6	6	1	1
5	7	7	6	-1	-1
6	7	6	6	-1	0
7	7	6	5	0	0
8	7	5	4	-1	0
9	7	3	3	1	0
10	7	4	5	0	0
11	7	2	4	2	-2
12	7	3	4	1	0
13	7	4	4	1	-1
14	7	2	3	1	0
15	7	2	3	1	-1
16	7	2	5	1	1
17	7	2	5	1	0
18	7	6	6	0	0
19	7	6	6	-1	0
20	7	4	6	1	0
21	7	6	6	-1	1
22	7	6	2	0	0
23	7	3	6	0	1
24	7	7	6	0	1
25	7	2	4	1	0
26	7	7	7	0	2
27	7	6	6	0	0
28	7	6	4	-1	1
29	7	7	5	0	1
30	7	4	6	2	0
31	7	2	3	1	0
32	7	2	6	0	0
33	7	4	4	2	0
34	7	7	7	0	2
35	7	7	3	-1	1
36	7	4	4	1	0
37	7	6	7	-2	1
38	7	3	4	0	1
39	7	2	5	0	2
40	7	3	6	1	1
41	7	5	7	0	0
42	7	4	5	1	-1
43	7	5	6	0	1
44	7	2	4	1	-1
45	7	4	5	0	0
46	7	7	6	0	0
47	7	1	2	1	-1
48	7	7	7	0	0
49	7	6	6	0	0
50	7	6	6	0	1
1	8	6	7	1	0
2	8	7	6	0	0
3	8	4	5	0	0
4	8	6	6	1	0
5	8	6	5	0	1
6	8	5	6	0	0
7	8	6	4	0	0
8	8	3	2	-1	-1
9	8	6	2	0	0
10	8	4	5	0	0
11	8	1	2	2	-2
12	8	2	3	2	-1
13	8	6	5	0	-1
14	8	5	6	0	0
15	8	5	5	2	0
16	8	2	4	1	0
17	8	2	6	1	0
18	8	5	6	0	0
19	8	5	5	0	-1
20	8	5	5	1	0
21	8	5	6	-1	1
22	8	5	4	1	0
23	8	2	5	0	0
24	8	6	7	0	0
25	8	3	3	1	0
26	8	6	6	0	1
27	8	5	5	0	0
28	8	4	5	-1	1
29	8	6	6	0	1
30	8	6	7	2	0
31	8	4	4	0	0
32	8	2	6	0	0
33	8	2	3	2	0
34	8	6	7	0	2
35	8	7	2	-1	1
36	8	3	4	1	0
37	8	4	7	-1	1
38	8	2	6	0	0
39	8	2	5	0	2
40	8	3	7	1	1
41	8	5	6	0	0
42	8	5	5	1	-1
43	8	5	6	0	1
44	8	1	2	1	-1
45	8	5	6	0	1
46	8	7	6	0	0
47	8	4	4	1	0
48	8	7	7	0	0
49	8	5	6	0	0
50	8	7	6	-1	1
1	9	7	7	0	0
2	9	7	6	-1	0
3	9	4	6	0	0
4	9	7	6	0	0
5	9	5	5	1	-1
6	9	5	6	0	0
7	9	5	4	0	0
8	9	5	5	1	0
9	9	3	2	0	-1
10	9	4	5	0	-1
11	9	1	4	2	-2
12	9	2	4	2	0
13	9	6	7	0	-1
14	9	6	6	0	0
15	9	4	5	1	0
16	9	3	5	0	0
17	9	2	6	1	1
18	9	5	6	1	-1
19	9	4	4	0	-2
20	9	2	3	2	-1
21	9	5	7	0	0
22	9	6	2	0	0
23	9	1	6	1	0
24	9	6	7	0	0
25	9	2	3	1	0
26	9	6	5	0	1
27	9	6	6	1	0
28	9	5	6	0	1
29	9	7	5	0	1
30	9	6	7	2	0
31	9	3	3	0	1
32	9	3	6	0	0
33	9	3	3	2	0
34	9	6	7	0	2
35	9	7	3	-1	1
36	9	4	4	1	0
37	9	3	7	-1	1
38	9	3	5	0	1
39	9	2	5	0	2
40	9	2	7	1	1
41	9	5	7	0	0
42	9	6	5	0	-1
43	9	6	6	0	1
44	9	5	5	1	-1
45	9	7	6	0	1
46	9	7	6	0	0
47	9	2	2	2	-1
48	9	7	7	0	0
49	9	4	4	1	-1
50	9	6	6	-1	1

## Sheet: IMI and Flow Outcomes
DDA Method	Participant	Effort/Importance	Interest/Enjoyment	Pressure/Tension	Competence	Flow
Manual	1	12	14	10	10	37
Manual	2	13	8	12	10	30
Manual	3	13	12	11	11	32
Manual	4	12	12	8	10	37
Manual	5	11	11	9	10	34
Manual	6	14	14	11	12	40
Manual	7	10	4	3	12	28
Manual	8	14	12	11	12	36
Manual	9	10	9	7	7	28
Manual	10	7	10	5	13	32
Random	11	4	10	4	13	33
Random	12	13	14	6	12	36
Random	13	14	11	12	12	34
Random	14	11	12	11	10	29
Random	15	13	10	8	10	33
Random	16	12	11	2	13	39
Random	17	11	10	6	14	29
Random	18	14	13	10	11	36
Random	19	11	10	6	12	35
Random	20	12	6	4	12	29
PE	21	10	12	6	11	31
PE	22	12	5	11	9	22
PE	23	11	10	8	11	20
PE	24	14	12	9	6	33
PE	25	11	6	3	11	27
PE	26	12	13	12	12	37
PE	27	10	11	10	11	32
PE	28	14	14	12	13	38
PE	29	14	12	8	12	36
PE	30	13	13	3	9	36
PEPE	31	10	7	8	8	21
PEPE	32	14	13	14	14	37
PEPE	33	11	8	7	10	28
PEPE	34	14	14	11	12	34
PEPE	35	13	9	12	13	29
PEPE	36	9	9	4	13	32
PEPE	37	14	14	13	12	37
PEPE	38	12	12	12	9	31
PEPE	39	14	11	2	14	32
PEPE	40	13	11	4	9	34
All	41	14	14	14	14	31
All	42	12	13	14	11	37
All	43	10	11	8	11	37
All	44	8	6	11	11	25
All	45	9	10	7	11	33
All	46	12	11	7	10	31
All	47	13	10	7	13	34
All	48	14	14	14	14	38
All	49	14	14	11	13	40
All	50	12	12	8	12	35
